# Supplementary material for: Cosmetics and personal hygiene primary plastic packaging dataset: Characterization of post-consumer waste returned via take-back system in Denmark
Source: Data Brief. 2025 Nov 23;64:112300. doi: 10.1016/j.dib.2025.112300 (PMC12881732; doi:10.1016/j.dib.2025.112300)
Supplement: Supplementary file 1 [file mmc1.zip]

Archive with 7 entries (7 files):
- README.csv
- S1 - Packaging design.csv
- S2 - Characterization tiers.csv
- S3 - Waste characterization.csv
- Store locations.csv
- SupplementarymaterialS1Packagingdesign.pdf
- Fulldataset.xlsx
