# Supplementary material for: Cosmetics and personal hygiene primary plastic packaging dataset: Characterization of post-consumer waste returned via take-back system in Denmark
Source: Data Brief. 2025 Nov 23;64:112300. doi: 10.1016/j.dib.2025.112300 (PMC12881732; doi:10.1016/j.dib.2025.112300)
Supplement: Supplementary file 1 [file mmc1.zip › S2 - Characterization tiers.csv]

Tier	Category	Catergory specification	Subcategory
Tier I	Brand ownership	Primary private-label brand	Matas Striber
Tier I	Brand ownership	Other private-label brand	e.g. Matas Natur
Tier I	Brand ownership	External brand	e.g. Pharma Nord
Tier II	Packaging design	Primary container types	Bottle
Tier II	Packaging design	Primary container types	Jar
Tier II	Packaging design	Primary container types	Tube
Tier II	Packaging design	Primary container types	Others
Tier II	Packaging design	Closure mechanism	Airless pump
Tier II	Packaging design	Closure mechanism	Disc-top cap
Tier II	Packaging design	Closure mechanism	Dropper caps
Tier II	Packaging design	Closure mechanism	Fine mist sprayer
Tier II	Packaging design	Closure mechanism	Flip-top lid
Tier II	Packaging design	Closure mechanism	Flip-top lid
Tier II	Packaging design	Closure mechanism	Foaming pump
Tier II	Packaging design	Closure mechanism	Lotion pump
Tier II	Packaging design	Closure mechanism	Nozzel
Tier II	Packaging design	Closure mechanism	Roll-on lid
Tier II	Packaging design	Closure mechanism	Screw cap
Tier II	Packaging design	Closure mechanism	Serum pump
Tier II	Packaging design	Closure mechanism	Sifter lid
Tier II	Packaging design	Closure mechanism	Snap-on cap
Tier II	Packaging design	Closure mechanism	Snap-on lid
Tier II	Packaging design	Closure mechanism	Tamper-evident lid
Tier III	Sample content	Low emptying efficiency	Aqueous solution
Tier III	Sample content	Low emptying efficiency	Body scrub
Tier III	Sample content	Low emptying efficiency	Cleaning detergent
Tier III	Sample content	Low emptying efficiency	Conditioner
Tier III	Sample content	Low emptying efficiency	Cosmetic
Tier III	Sample content	Low emptying efficiency	Cream
Tier III	Sample content	Low emptying efficiency	Deodorant
Tier III	Sample content	Low emptying efficiency	Facial cleanser
Tier III	Sample content	Low emptying efficiency	Gel
Tier III	Sample content	Low emptying efficiency	Hair treatment
Tier III	Sample content	Low emptying efficiency	Lip balm
Tier III	Sample content	Low emptying efficiency	Mousse
Tier III	Sample content	Low emptying efficiency	Oil
Tier III	Sample content	Low emptying efficiency	Paste
Tier III	Sample content	Low emptying efficiency	Perfume
Tier III	Sample content	Low emptying efficiency	Serum
Tier III	Sample content	Low emptying efficiency	Soap
Tier III	Sample content	Low emptying efficiency	Sunscreen
Tier III	Sample content	Low emptying efficiency	Travel size
Tier III	Sample content	High emptying efficiency	Bandage
Tier III	Sample content	High emptying efficiency	Cotton swab
Tier III	Sample content	High emptying efficiency	Supplement
Tier III	Sample content	High emptying efficiency	Powder
Tier IV	Container colour	NA	Beige
Tier IV	Container colour	NA	Black
Tier IV	Container colour	NA	Blue
Tier IV	Container colour	NA	Bronze
Tier IV	Container colour	NA	Brown
Tier IV	Container colour	NA	Clear
Tier IV	Container colour	NA	Clear beige
Tier IV	Container colour	NA	Clear blue
Tier IV	Container colour	NA	Clear green
Tier IV	Container colour	NA	Clear pink
Tier IV	Container colour	NA	Dark blue
Tier IV	Container colour	NA	Gold
Tier IV	Container colour	NA	Green
Tier IV	Container colour	NA	Grey
Tier IV	Container colour	NA	Light blue
Tier IV	Container colour	NA	Light brown
Tier IV	Container colour	NA	Light green
Tier IV	Container colour	NA	Light grey
Tier IV	Container colour	NA	Mint green
Tier IV	Container colour	NA	Orange
Tier IV	Container colour	NA	Pink
Tier IV	Container colour	NA	Purple
Tier IV	Container colour	NA	Red
Tier IV	Container colour	NA	Semi-clear
Tier IV	Container colour	NA	Silver
Tier IV	Container colour	NA	White
Tier IV	Container colour	NA	Yellow
