# Supplementary material for: Cosmetics and personal hygiene primary plastic packaging dataset: Characterization of post-consumer waste returned via take-back system in Denmark
Source: Data Brief. 2025 Nov 23;64:112300. doi: 10.1016/j.dib.2025.112300 (PMC12881732; doi:10.1016/j.dib.2025.112300)
Supplement: Supplementary file 1 [file mmc1.zip › S3 - Waste characterization.csv]

Group ID	Subgroup ID	Brand name	Sample content	Primary container type - CODE	Closure mechanism type - CODE	Missing component	Declared volume	Unit [ml] or [g] or [pcs]	Container colour	Measured total wet packaging weight with residues [g]	Dry packaging weight - Mean [g]	Dry packaging weight - Std [g]	Residual content [g]	Residual content - Mean [g]	Residual content - Std [g]	Normalized residual content [g/ml]	Container weight [g]	Closure weight - Mean	Closure weight - Std	Pump weight - Mean [g]	Pump weight - Std [g]	Label weight - Mean [g]	Label weight - Std [g]	Other component type	Other component weight - Mean [g]	Other component weight - Std [g]
1	1	Matas Striber	Supplement	J	SCC	NA	400	ml	Light grey	52.00	52.07	0.12	0.00	NA	0.05	0.00	41.14	7.80	0.10	NA	NA	2.46	0.15	Plastic seal	0.66	0.06
1	2	Matas Striber	Supplement	J	SCC	NA	400	ml	Light grey	52.20	52.07	0.12	0.13	NA	0.05	0.00	41.14	7.80	0.10	NA	NA	2.46	0.15	Plastic seal	0.66	0.06
1	3	Matas Striber	Supplement	J	SCC	NA	400	ml	Light grey	52.00	52.07	0.12	0.00	NA	0.05	0.00	41.14	7.80	0.10	NA	NA	2.46	0.15	Plastic seal	0.66	0.06
1	4	Matas Striber	Supplement	J	SCC	NA	400	ml	Light grey	52.07	52.07	0.12	0.00	NA	0.05	0.00	41.14	7.80	0.10	NA	NA	2.46	0.15	Plastic seal	0.66	0.06
1	5	Matas Striber	Supplement	J	SCC	NA	400	ml	Light grey	52.80	52.07	0.12	0.73	NA	0.05	0.00	41.14	7.80	0.10	NA	NA	2.46	0.15	Plastic seal	0.66	0.06
1	6	Matas Striber	Supplement	J	SCC	NA	400	ml	Light grey	52.07	52.07	0.12	0.00	NA	0.05	0.00	41.14	7.80	0.10	NA	NA	2.46	0.15	Plastic seal	0.66	0.06
1	7	Matas Striber	Supplement	J	SCC	NA	400	ml	Light grey	52.07	52.07	0.12	0.00	NA	0.05	0.00	41.14	7.80	0.10	NA	NA	2.46	0.15	Plastic seal	0.66	0.06
1	8	Matas Striber	Supplement	J	SCC	NA	400	ml	Light grey	52.07	52.07	0.12	0.00	NA	0.05	0.00	41.14	7.80	0.10	NA	NA	2.46	0.15	Plastic seal	0.66	0.06
1	9	Matas Striber	Supplement	J	SCC	NA	400	ml	Light grey	52.07	52.07	0.12	0.00	NA	0.05	0.00	41.14	7.80	0.10	NA	NA	2.46	0.15	Plastic seal	0.66	0.06
1	10	Matas Striber	Supplement	J	SCC	NA	400	ml	Light grey	52.07	52.07	0.12	0.00	NA	0.05	0.00	41.14	7.80	0.10	NA	NA	2.46	0.15	Plastic seal	0.66	0.06
1	11	Matas Striber	Supplement	J	SCC	NA	400	ml	Light grey	52.07	52.07	0.12	0.00	NA	0.05	0.00	41.14	7.80	0.10	NA	NA	2.46	0.15	Plastic seal	0.66	0.06
1	12	Matas Striber	Supplement	J	SCC	NA	400	ml	Light grey	52.07	52.07	0.12	0.00	NA	0.05	0.00	41.14	7.80	0.10	NA	NA	2.46	0.15	Plastic seal	0.66	0.06
1	13	Matas Striber	Supplement	J	SCC	NA	400	ml	Light grey	52.07	52.07	0.12	0.00	NA	0.05	0.00	41.14	7.80	0.10	NA	NA	2.46	0.15	Plastic seal	0.66	0.06
1	14	Matas Striber	Supplement	J	SCC	NA	400	ml	Light grey	52.07	52.07	0.12	0.00	NA	0.05	0.00	41.14	7.80	0.10	NA	NA	2.46	0.15	Plastic seal	0.66	0.06
1	15	Matas Striber	Supplement	J	SCC	NA	400	ml	Light grey	52.07	52.07	0.12	0.00	NA	0.05	0.00	41.14	7.80	0.10	NA	NA	2.46	0.15	Plastic seal	0.66	0.06
1	16	Matas Striber	Supplement	J	SCC	NA	400	ml	Light grey	52.07	52.07	0.12	0.00	NA	0.05	0.00	41.14	7.80	0.10	NA	NA	2.46	0.15	Plastic seal	0.66	0.06
1	17	Matas Striber	Supplement	J	SCC	NA	400	ml	Light grey	52.07	52.07	0.12	0.00	NA	0.05	0.00	41.14	7.80	0.10	NA	NA	2.46	0.15	Plastic seal	0.66	0.06
1	18	Matas Striber	Supplement	J	SCC	NA	400	ml	Light grey	52.07	52.07	0.12	0.00	NA	0.05	0.00	41.14	7.80	0.10	NA	NA	2.46	0.15	Plastic seal	0.66	0.06
1	19	Matas Striber	Supplement	J	SCC	NA	400	ml	Light grey	52.07	52.07	0.12	0.00	NA	0.05	0.00	41.14	7.80	0.10	NA	NA	2.46	0.15	Plastic seal	0.66	0.06
1	20	Matas Striber	Supplement	J	SCC	NA	400	ml	Light grey	52.07	52.07	0.12	0.00	NA	0.05	0.00	41.14	7.80	0.10	NA	NA	2.46	0.15	Plastic seal	0.66	0.06
1	21	Matas Striber	Supplement	J	SCC	NA	400	ml	Light grey	52.07	52.07	0.12	0.00	NA	0.05	0.00	41.14	7.80	0.10	NA	NA	2.46	0.15	Plastic seal	0.66	0.06
1	22	Matas Striber	Supplement	J	SCC	NA	400	ml	Light grey	52.07	52.07	0.12	0.00	NA	0.05	0.00	41.14	7.80	0.10	NA	NA	2.46	0.15	Plastic seal	0.66	0.06
1	23	Matas Striber	Supplement	J	SCC	NA	400	ml	Light grey	52.07	52.07	0.12	0.00	NA	0.05	0.00	41.14	7.80	0.10	NA	NA	2.46	0.15	Plastic seal	0.66	0.06
1	24	Matas Striber	Supplement	J	SCC	NA	400	ml	Light grey	52.07	52.07	0.12	0.00	NA	0.05	0.00	41.14	7.80	0.10	NA	NA	2.46	0.15	Plastic seal	0.66	0.06
1	25	Matas Striber	Supplement	J	SCC	NA	400	ml	Light grey	52.07	52.07	0.12	0.00	NA	0.05	0.00	41.14	7.80	0.10	NA	NA	2.46	0.15	Plastic seal	0.66	0.06
1	26	Matas Striber	Supplement	J	SCC	NA	400	ml	Light grey	52.07	52.07	0.12	0.00	NA	0.05	0.00	41.14	7.80	0.10	NA	NA	2.46	0.15	Plastic seal	0.66	0.06
1	27	Matas Striber	Supplement	J	SCC	NA	400	ml	Light grey	52.07	52.07	0.12	0.00	NA	0.05	0.00	41.14	7.80	0.10	NA	NA	2.46	0.15	Plastic seal	0.66	0.06
1	28	Matas Striber	Supplement	J	SCC	NA	400	ml	Light grey	52.07	52.07	0.12	0.00	NA	0.05	0.00	41.14	7.80	0.10	NA	NA	2.46	0.15	Plastic seal	0.66	0.06
1	29	Matas Striber	Supplement	J	SCC	NA	400	ml	Light grey	52.07	52.07	0.12	0.00	NA	0.05	0.00	41.14	7.80	0.10	NA	NA	2.46	0.15	Plastic seal	0.66	0.06
1	30	Matas Striber	Supplement	J	SCC	NA	400	ml	Light grey	52.07	52.07	0.12	0.00	NA	0.05	0.00	41.14	7.80	0.10	NA	NA	2.46	0.15	Plastic seal	0.66	0.06
1	31	Matas Striber	Supplement	J	SCC	NA	400	ml	Light grey	52.07	52.07	0.12	0.00	NA	0.05	0.00	41.14	7.80	0.10	NA	NA	2.46	0.15	Plastic seal	0.66	0.06
1	32	Matas Striber	Supplement	J	SCC	NA	400	ml	Light grey	52.07	52.07	0.12	0.00	NA	0.05	0.00	41.14	7.80	0.10	NA	NA	2.46	0.15	Plastic seal	0.66	0.06
1	33	Matas Striber	Supplement	J	SCC	NA	400	ml	Light grey	52.07	52.07	0.12	0.00	NA	0.05	0.00	41.14	7.80	0.10	NA	NA	2.46	0.15	Plastic seal	0.66	0.06
1	34	Matas Striber	Supplement	J	SCC	NA	400	ml	Light grey	52.07	52.07	0.12	0.00	NA	0.05	0.00	41.14	7.80	0.10	NA	NA	2.46	0.15	Plastic seal	0.66	0.06
1	35	Matas Striber	Supplement	J	SCC	NA	400	ml	Light grey	52.07	52.07	0.12	0.00	NA	0.05	0.00	41.14	7.80	0.10	NA	NA	2.46	0.15	Plastic seal	0.66	0.06
1	36	Matas Striber	Supplement	J	SCC	NA	400	ml	Light grey	51.40	51.40	0.10	0.00	NA	0.05	0.00	41.14	7.80	0.10	NA	NA	2.46	0.15	NA	NA	NA
1	37	Matas Striber	Supplement	J	SCC	NA	400	ml	Light grey	51.30	51.40	0.10	0.00	NA	0.05	0.00	41.14	7.80	0.10	NA	NA	2.46	0.15	NA	NA	NA
1	38	Matas Striber	Supplement	J	SCC	NA	400	ml	Light grey	51.50	51.40	0.10	0.10	NA	0.05	0.00	41.14	7.80	0.10	NA	NA	2.46	0.15	NA	NA	NA
1	39	Matas Striber	Supplement	J	SCC	NA	400	ml	Light grey	51.40	51.40	0.10	0.00	NA	0.05	0.00	41.14	7.80	0.10	NA	NA	2.46	0.15	NA	NA	NA
1	40	Matas Striber	Supplement	J	SCC	NA	400	ml	Light grey	51.40	51.40	0.10	0.00	NA	0.05	0.00	41.14	7.80	0.10	NA	NA	2.46	0.15	NA	NA	NA
1	41	Matas Striber	Supplement	J	SCC	NA	400	ml	Light grey	51.40	51.40	0.10	0.00	NA	0.05	0.00	41.14	7.80	0.10	NA	NA	2.46	0.15	NA	NA	NA
1	42	Matas Striber	Supplement	J	SCC	NA	400	ml	Light grey	51.40	51.40	0.10	0.00	NA	0.05	0.00	41.14	7.80	0.10	NA	NA	2.46	0.15	NA	NA	NA
1	43	Matas Striber	Supplement	J	SCC	NA	400	ml	Light grey	51.40	51.40	0.10	0.00	NA	0.05	0.00	41.14	7.80	0.10	NA	NA	2.46	0.15	NA	NA	NA
1	44	Matas Striber	Supplement	J	SCC	NA	400	ml	Light grey	51.40	51.40	0.10	0.00	NA	0.05	0.00	41.14	7.80	0.10	NA	NA	2.46	0.15	NA	NA	NA
1	45	Matas Striber	Supplement	J	SCC	NA	400	ml	Light grey	51.40	51.40	0.10	0.00	NA	0.05	0.00	41.14	7.80	0.10	NA	NA	2.46	0.15	NA	NA	NA
1	46	Matas Striber	Supplement	J	SCC	NA	400	ml	Light grey	51.40	51.40	0.10	0.00	NA	0.05	0.00	41.14	7.80	0.10	NA	NA	2.46	0.15	NA	NA	NA
1	47	Matas Striber	Supplement	J	SCC	NA	400	ml	Light grey	51.40	51.40	0.10	0.00	NA	0.05	0.00	41.14	7.80	0.10	NA	NA	2.46	0.15	NA	NA	NA
1	48	Matas Striber	Supplement	J	SCC	NA	400	ml	Light grey	51.40	51.40	0.10	0.00	NA	0.05	0.00	41.14	7.80	0.10	NA	NA	2.46	0.15	NA	NA	NA
1	49	Matas Striber	Supplement	J	SCC	NA	400	ml	Light grey	51.40	51.40	0.10	0.00	NA	0.05	0.00	41.14	7.80	0.10	NA	NA	2.46	0.15	NA	NA	NA
1	50	Matas Striber	Supplement	J	SCC	NA	400	ml	Light grey	51.40	51.40	0.10	0.00	NA	0.05	0.00	41.14	7.80	0.10	NA	NA	2.46	0.15	NA	NA	NA
1	51	Matas Striber	Supplement	J	SCC	NA	400	ml	Light grey	51.40	51.40	0.10	0.00	NA	0.05	0.00	41.14	7.80	0.10	NA	NA	2.46	0.15	NA	NA	NA
1	52	Matas Striber	Supplement	J	SCC	NA	400	ml	Light grey	51.40	51.40	0.10	0.00	NA	0.05	0.00	41.14	7.80	0.10	NA	NA	2.46	0.15	NA	NA	NA
1	53	Matas Striber	Supplement	J	SCC	NA	400	ml	Light grey	51.40	51.40	0.10	0.00	NA	0.05	0.00	41.14	7.80	0.10	NA	NA	2.46	0.15	NA	NA	NA
1	54	Matas Striber	Supplement	J	SCC	NA	400	ml	Light grey	51.40	51.40	0.10	0.00	NA	0.05	0.00	41.14	7.80	0.10	NA	NA	2.46	0.15	NA	NA	NA
1	55	Matas Striber	Supplement	J	SCC	NA	400	ml	Light grey	51.40	51.40	0.10	0.00	NA	0.05	0.00	41.14	7.80	0.10	NA	NA	2.46	0.15	NA	NA	NA
1	56	Matas Striber	Supplement	J	SCC	NA	400	ml	Light grey	51.40	51.40	0.10	0.00	NA	0.05	0.00	41.14	7.80	0.10	NA	NA	2.46	0.15	NA	NA	NA
1	57	Matas Striber	Supplement	J	SCC	NA	400	ml	Light grey	51.40	51.40	0.10	0.00	NA	0.05	0.00	41.14	7.80	0.10	NA	NA	2.46	0.15	NA	NA	NA
1	58	Matas Striber	Supplement	J	SCC	NA	400	ml	Light grey	51.40	51.40	0.10	0.00	NA	0.05	0.00	41.14	7.80	0.10	NA	NA	2.46	0.15	NA	NA	NA
1	59	Matas Striber	Supplement	J	SCC	NA	400	ml	Light grey	51.40	51.40	0.10	0.00	NA	0.05	0.00	41.14	7.80	0.10	NA	NA	2.46	0.15	NA	NA	NA
1	60	Matas Striber	Supplement	J	SCC	NA	400	ml	Light grey	51.40	51.40	0.10	0.00	NA	0.05	0.00	41.14	7.80	0.10	NA	NA	2.46	0.15	NA	NA	NA
1	61	Matas Striber	Supplement	J	SCC	NA	400	ml	Light grey	51.40	51.40	0.10	0.00	NA	0.05	0.00	41.14	7.80	0.10	NA	NA	2.46	0.15	NA	NA	NA
1	62	Matas Striber	Supplement	J	SCC	NA	400	ml	Light grey	51.40	51.40	0.10	0.00	NA	0.05	0.00	41.14	7.80	0.10	NA	NA	2.46	0.15	NA	NA	NA
1	63	Matas Striber	Supplement	J	SCC	NA	400	ml	Light grey	51.40	51.40	0.10	0.00	NA	0.05	0.00	41.14	7.80	0.10	NA	NA	2.46	0.15	NA	NA	NA
1	64	Matas Striber	Supplement	J	SCC	NA	400	ml	Light grey	51.40	51.40	0.10	0.00	NA	0.05	0.00	41.14	7.80	0.10	NA	NA	2.46	0.15	NA	NA	NA
1	65	Matas Striber	Supplement	J	SCC	NA	400	ml	Light grey	51.40	51.40	0.10	0.00	NA	0.05	0.00	41.14	7.80	0.10	NA	NA	2.46	0.15	NA	NA	NA
1	66	Matas Striber	Supplement	J	SCC	NA	400	ml	Light grey	51.40	51.40	0.10	0.00	NA	0.05	0.00	41.14	7.80	0.10	NA	NA	2.46	0.15	NA	NA	NA
1	67	Matas Striber	Supplement	J	SCC	NA	400	ml	Light grey	51.40	51.40	0.10	0.00	NA	0.05	0.00	41.14	7.80	0.10	NA	NA	2.46	0.15	NA	NA	NA
1	68	Matas Striber	Supplement	J	SCC	NA	400	ml	Light grey	51.40	51.40	0.10	0.00	NA	0.05	0.00	41.14	7.80	0.10	NA	NA	2.46	0.15	NA	NA	NA
1	69	Matas Striber	Supplement	J	SCC	NA	400	ml	Light grey	51.40	51.40	0.10	0.00	NA	0.05	0.00	41.14	7.80	0.10	NA	NA	2.46	0.15	NA	NA	NA
1	70	Matas Striber	Supplement	J	SCC	NA	400	ml	Light grey	51.40	51.40	0.10	0.00	NA	0.05	0.00	41.14	7.80	0.10	NA	NA	2.46	0.15	NA	NA	NA
1	71	Matas Striber	Supplement	J	SCC	NA	400	ml	Light grey	51.40	51.40	0.10	0.00	NA	0.05	0.00	41.14	7.80	0.10	NA	NA	2.46	0.15	NA	NA	NA
1	72	Matas Striber	Supplement	J	SCC	NA	400	ml	Light grey	51.40	51.40	0.10	0.00	NA	0.05	0.00	41.14	7.80	0.10	NA	NA	2.46	0.15	NA	NA	NA
1	73	Matas Striber	Supplement	J	SCC	NA	400	ml	Light grey	51.40	51.40	0.10	0.00	NA	0.05	0.00	41.14	7.80	0.10	NA	NA	2.46	0.15	NA	NA	NA
1	74	Matas Striber	Supplement	J	SCC	NA	400	ml	Light grey	51.40	51.40	0.10	0.00	NA	0.05	0.00	41.14	7.80	0.10	NA	NA	2.46	0.15	NA	NA	NA
1	75	Matas Striber	Supplement	J	SCC	NA	400	ml	Light grey	51.40	51.40	0.10	0.00	NA	0.05	0.00	41.14	7.80	0.10	NA	NA	2.46	0.15	NA	NA	NA
1	76	Matas Striber	Supplement	J	SCC	NA	400	ml	Light grey	51.40	51.40	0.10	0.00	NA	0.05	0.00	41.14	7.80	0.10	NA	NA	2.46	0.15	NA	NA	NA
1	77	Matas Striber	Supplement	J	SCC	NA	400	ml	Light grey	51.40	51.40	0.10	0.00	NA	0.05	0.00	41.14	7.80	0.10	NA	NA	2.46	0.15	NA	NA	NA
1	78	Matas Striber	Supplement	J	SCC	NA	400	ml	Light grey	51.40	51.40	0.10	0.00	NA	0.05	0.00	41.14	7.80	0.10	NA	NA	2.46	0.15	NA	NA	NA
1	79	Matas Striber	Supplement	J	SCC	NA	400	ml	Light grey	51.40	51.40	0.10	0.00	NA	0.05	0.00	41.14	7.80	0.10	NA	NA	2.46	0.15	NA	NA	NA
1	80	Matas Striber	Supplement	J	SCC	NA	400	ml	Light grey	51.40	51.40	0.10	0.00	NA	0.05	0.00	41.14	7.80	0.10	NA	NA	2.46	0.15	NA	NA	NA
1	81	Matas Striber	Supplement	J	SCC	NA	400	ml	Light grey	51.40	51.40	0.10	0.00	NA	0.05	0.00	41.14	7.80	0.10	NA	NA	2.46	0.15	NA	NA	NA
1	82	Matas Striber	Supplement	J	SCC	NA	400	ml	Light grey	51.40	51.40	0.10	0.00	NA	0.05	0.00	41.14	7.80	0.10	NA	NA	2.46	0.15	NA	NA	NA
1	83	Matas Striber	Supplement	J	SCC	NA	400	ml	Light grey	51.40	51.40	0.10	0.00	NA	0.05	0.00	41.14	7.80	0.10	NA	NA	2.46	0.15	NA	NA	NA
1	84	Matas Striber	Supplement	J	SCC	NA	400	ml	Light grey	51.40	51.40	0.10	0.00	NA	0.05	0.00	41.14	7.80	0.10	NA	NA	2.46	0.15	NA	NA	NA
1	85	Matas Striber	Supplement	J	SCC	NA	400	ml	Light grey	51.40	51.40	0.10	0.00	NA	0.05	0.00	41.14	7.80	0.10	NA	NA	2.46	0.15	NA	NA	NA
1	86	Matas Striber	Supplement	J	SCC	NA	400	ml	Light grey	51.40	51.40	0.10	0.00	NA	0.05	0.00	41.14	7.80	0.10	NA	NA	2.46	0.15	NA	NA	NA
1	87	Matas Striber	Supplement	J	SCC	NA	400	ml	Light grey	51.40	51.40	0.10	0.00	NA	0.05	0.00	41.14	7.80	0.10	NA	NA	2.46	0.15	NA	NA	NA
1	88	Matas Striber	Supplement	J	SCC	NA	400	ml	Light grey	51.40	51.40	0.10	0.00	NA	0.05	0.00	41.14	7.80	0.10	NA	NA	2.46	0.15	NA	NA	NA
1	89	Matas Striber	Supplement	J	SCC	NA	400	ml	Light grey	51.40	51.40	0.10	0.00	NA	0.05	0.00	41.14	7.80	0.10	NA	NA	2.46	0.15	NA	NA	NA
1	90	Matas Striber	Supplement	J	SCC	NA	400	ml	Light grey	51.40	51.40	0.10	0.00	NA	0.05	0.00	41.14	7.80	0.10	NA	NA	2.46	0.15	NA	NA	NA
1	91	Matas Striber	Supplement	J	SCC	NA	400	ml	Light grey	51.40	51.40	0.10	0.00	NA	0.05	0.00	41.14	7.80	0.10	NA	NA	2.46	0.15	NA	NA	NA
1	92	Matas Striber	Supplement	J	SCC	NA	400	ml	Light grey	51.40	51.40	0.10	0.00	NA	0.05	0.00	41.14	7.80	0.10	NA	NA	2.46	0.15	NA	NA	NA
1	93	Matas Striber	Supplement	J	SCC	NA	400	ml	Light grey	51.40	51.40	0.10	0.00	NA	0.05	0.00	41.14	7.80	0.10	NA	NA	2.46	0.15	NA	NA	NA
1	94	Matas Striber	Supplement	J	SCC	NA	400	ml	Light grey	51.40	51.40	0.10	0.00	NA	0.05	0.00	41.14	7.80	0.10	NA	NA	2.46	0.15	NA	NA	NA
1	95	Matas Striber	Supplement	J	SCC	NA	400	ml	Light grey	51.40	51.40	0.10	0.00	NA	0.05	0.00	41.14	7.80	0.10	NA	NA	2.46	0.15	NA	NA	NA
1	96	Matas Striber	Supplement	J	SCC	NA	400	ml	Light grey	51.40	51.40	0.10	0.00	NA	0.05	0.00	41.14	7.80	0.10	NA	NA	2.46	0.15	NA	NA	NA
1	97	Matas Striber	Supplement	J	SCC	NA	400	ml	Light grey	51.40	51.40	0.10	0.00	NA	0.05	0.00	41.14	7.80	0.10	NA	NA	2.46	0.15	NA	NA	NA
1	98	Matas Striber	Supplement	J	SCC	NA	400	ml	Light grey	51.40	51.40	0.10	0.00	NA	0.05	0.00	41.14	7.80	0.10	NA	NA	2.46	0.15	NA	NA	NA
1	99	Matas Striber	Supplement	J	SCC	NA	400	ml	Light grey	51.40	51.40	0.10	0.00	NA	0.05	0.00	41.14	7.80	0.10	NA	NA	2.46	0.15	NA	NA	NA
1	100	Matas Striber	Supplement	J	SCC	NA	400	ml	Light grey	51.40	51.40	0.10	0.00	NA	0.05	0.00	41.14	7.80	0.10	NA	NA	2.46	0.15	NA	NA	NA
1	101	Matas Striber	Supplement	J	SCC	NA	400	ml	Light grey	51.40	51.40	0.10	0.00	NA	0.05	0.00	41.14	7.80	0.10	NA	NA	2.46	0.15	NA	NA	NA
1	102	Matas Striber	Supplement	J	SCC	NA	400	ml	Light grey	51.40	51.40	0.10	0.00	NA	0.05	0.00	41.14	7.80	0.10	NA	NA	2.46	0.15	NA	NA	NA
1	103	Matas Striber	Supplement	J	SCC	NA	400	ml	Light grey	51.40	51.40	0.10	0.00	NA	0.05	0.00	41.14	7.80	0.10	NA	NA	2.46	0.15	NA	NA	NA
1	104	Matas Striber	Supplement	J	SCC	NA	400	ml	Light grey	51.40	51.40	0.10	0.00	NA	0.05	0.00	41.14	7.80	0.10	NA	NA	2.46	0.15	NA	NA	NA
1	105	Matas Striber	Supplement	J	SCC	NA	400	ml	Light grey	51.40	51.40	0.10	0.00	NA	0.05	0.00	41.14	7.80	0.10	NA	NA	2.46	0.15	NA	NA	NA
1	106	Matas Striber	Supplement	J	SCC	NA	400	ml	Light grey	51.40	51.40	0.10	0.00	NA	0.05	0.00	41.14	7.80	0.10	NA	NA	2.46	0.15	NA	NA	NA
1	107	Matas Striber	Supplement	J	SCC	NA	400	ml	Light grey	51.40	51.40	0.10	0.00	NA	0.05	0.00	41.14	7.80	0.10	NA	NA	2.46	0.15	NA	NA	NA
1	108	Matas Striber	Supplement	J	SCC	NA	400	ml	Light grey	51.40	51.40	0.10	0.00	NA	0.05	0.00	41.14	7.80	0.10	NA	NA	2.46	0.15	NA	NA	NA
1	109	Matas Striber	Supplement	J	SCC	NA	400	ml	Light grey	51.40	51.40	0.10	0.00	NA	0.05	0.00	41.14	7.80	0.10	NA	NA	2.46	0.15	NA	NA	NA
1	110	Matas Striber	Supplement	J	SCC	NA	400	ml	Light grey	51.40	51.40	0.10	0.00	NA	0.05	0.00	41.14	7.80	0.10	NA	NA	2.46	0.15	NA	NA	NA
1	111	Matas Striber	Supplement	J	SCC	NA	400	ml	Light grey	51.40	51.40	0.10	0.00	NA	0.05	0.00	41.14	7.80	0.10	NA	NA	2.46	0.15	NA	NA	NA
1	112	Matas Striber	Supplement	J	SCC	NA	400	ml	Light grey	51.40	51.40	0.10	0.00	NA	0.05	0.00	41.14	7.80	0.10	NA	NA	2.46	0.15	NA	NA	NA
1	113	Matas Striber	Supplement	J	SCC	NA	400	ml	Light grey	51.40	51.40	0.10	0.00	NA	0.05	0.00	41.14	7.80	0.10	NA	NA	2.46	0.15	NA	NA	NA
1	114	Matas Striber	Supplement	J	SCC	NA	400	ml	Light grey	51.40	51.40	0.10	0.00	NA	0.05	0.00	41.14	7.80	0.10	NA	NA	2.46	0.15	NA	NA	NA
1	115	Matas Striber	Supplement	J	SCC	NA	400	ml	Light grey	51.40	51.40	0.10	0.00	NA	0.05	0.00	41.14	7.80	0.10	NA	NA	2.46	0.15	NA	NA	NA
1	116	Matas Striber	Supplement	J	SCC	NA	400	ml	Light grey	51.40	51.40	0.10	0.00	NA	0.05	0.00	41.14	7.80	0.10	NA	NA	2.46	0.15	NA	NA	NA
1	117	Matas Striber	Supplement	J	SCC	NA	400	ml	Light grey	51.40	51.40	0.10	0.00	NA	0.05	0.00	41.14	7.80	0.10	NA	NA	2.46	0.15	NA	NA	NA
1	118	Matas Striber	Supplement	J	SCC	NA	400	ml	Light grey	51.40	51.40	0.10	0.00	NA	0.05	0.00	41.14	7.80	0.10	NA	NA	2.46	0.15	NA	NA	NA
1	119	Matas Striber	Supplement	J	SCC	NA	400	ml	Light grey	51.40	51.40	0.10	0.00	NA	0.05	0.00	41.14	7.80	0.10	NA	NA	2.46	0.15	NA	NA	NA
1	120	Matas Striber	Supplement	J	SCC	NA	400	ml	Light grey	51.40	51.40	0.10	0.00	NA	0.05	0.00	41.14	7.80	0.10	NA	NA	2.46	0.15	NA	NA	NA
1	121	Matas Striber	Supplement	J	SCC	NA	400	ml	Light grey	51.40	51.40	0.10	0.00	NA	0.05	0.00	41.14	7.80	0.10	NA	NA	2.46	0.15	NA	NA	NA
1	122	Matas Striber	Supplement	J	SCC	NA	400	ml	Light grey	51.40	51.40	0.10	0.00	NA	0.05	0.00	41.14	7.80	0.10	NA	NA	2.46	0.15	NA	NA	NA
1	123	Matas Striber	Supplement	J	SCC	NA	400	ml	Light grey	51.40	51.40	0.10	0.00	NA	0.05	0.00	41.14	7.80	0.10	NA	NA	2.46	0.15	NA	NA	NA
1	124	Matas Striber	Supplement	J	SCC	NA	400	ml	Light grey	51.40	51.40	0.10	0.00	NA	0.05	0.00	41.14	7.80	0.10	NA	NA	2.46	0.15	NA	NA	NA
1	125	Matas Striber	Supplement	J	SCC	NA	400	ml	Light grey	51.40	51.40	0.10	0.00	NA	0.05	0.00	41.14	7.80	0.10	NA	NA	2.46	0.15	NA	NA	NA
1	126	Matas Striber	Supplement	J	SCC	NA	400	ml	Light grey	51.40	51.40	0.10	0.00	NA	0.05	0.00	41.14	7.80	0.10	NA	NA	2.46	0.15	NA	NA	NA
1	127	Matas Striber	Supplement	J	SCC	NA	400	ml	Light grey	51.40	51.40	0.10	0.00	NA	0.05	0.00	41.14	7.80	0.10	NA	NA	2.46	0.15	NA	NA	NA
1	128	Matas Striber	Supplement	J	SCC	NA	400	ml	Light grey	51.40	51.40	0.10	0.00	NA	0.05	0.00	41.14	7.80	0.10	NA	NA	2.46	0.15	NA	NA	NA
1	129	Matas Striber	Supplement	J	SCC	NA	400	ml	Light grey	51.40	51.40	0.10	0.00	NA	0.05	0.00	41.14	7.80	0.10	NA	NA	2.46	0.15	NA	NA	NA
1	130	Matas Striber	Supplement	J	SCC	NA	400	ml	Light grey	51.40	51.40	0.10	0.00	NA	0.05	0.00	41.14	7.80	0.10	NA	NA	2.46	0.15	NA	NA	NA
1	131	Matas Striber	Supplement	J	SCC	NA	400	ml	Light grey	51.40	51.40	0.10	0.00	NA	0.05	0.00	41.14	7.80	0.10	NA	NA	2.46	0.15	NA	NA	NA
1	132	Matas Striber	Supplement	J	SCC	NA	400	ml	Light grey	51.40	51.40	0.10	0.00	NA	0.05	0.00	41.14	7.80	0.10	NA	NA	2.46	0.15	NA	NA	NA
1	133	Matas Striber	Supplement	J	SCC	NA	400	ml	Light grey	51.40	51.40	0.10	0.00	NA	0.05	0.00	41.14	7.80	0.10	NA	NA	2.46	0.15	NA	NA	NA
1	134	Matas Striber	Supplement	J	SCC	NA	400	ml	Light grey	51.40	51.40	0.10	0.00	NA	0.05	0.00	41.14	7.80	0.10	NA	NA	2.46	0.15	NA	NA	NA
1	135	Matas Striber	Supplement	J	SCC	NA	400	ml	Light grey	51.40	51.40	0.10	0.00	NA	0.05	0.00	41.14	7.80	0.10	NA	NA	2.46	0.15	NA	NA	NA
1	136	Matas Striber	Supplement	J	SCC	NA	400	ml	Light grey	51.40	51.40	0.10	0.00	NA	0.05	0.00	41.14	7.80	0.10	NA	NA	2.46	0.15	NA	NA	NA
1	137	Matas Striber	Supplement	J	SCC	NA	400	ml	Light grey	51.40	51.40	0.10	0.00	NA	0.05	0.00	41.14	7.80	0.10	NA	NA	2.46	0.15	NA	NA	NA
1	138	Matas Striber	Supplement	J	SCC	NA	400	ml	Light grey	51.40	51.40	0.10	0.00	NA	0.05	0.00	41.14	7.80	0.10	NA	NA	2.46	0.15	NA	NA	NA
1	139	Matas Striber	Supplement	J	SCC	NA	400	ml	Light grey	51.40	51.40	0.10	0.00	NA	0.05	0.00	41.14	7.80	0.10	NA	NA	2.46	0.15	NA	NA	NA
1	140	Matas Striber	Supplement	J	SCC	NA	400	ml	Light grey	51.40	51.40	0.10	0.00	NA	0.05	0.00	41.14	7.80	0.10	NA	NA	2.46	0.15	NA	NA	NA
1	141	Matas Striber	Supplement	J	SCC	NA	400	ml	Light grey	51.40	51.40	0.10	0.00	NA	0.05	0.00	41.14	7.80	0.10	NA	NA	2.46	0.15	NA	NA	NA
1	142	Matas Striber	Supplement	J	SCC	NA	400	ml	Light grey	51.40	51.40	0.10	0.00	NA	0.05	0.00	41.14	7.80	0.10	NA	NA	2.46	0.15	NA	NA	NA
1	143	Matas Striber	Supplement	J	SCC	NA	400	ml	Light grey	51.40	51.40	0.10	0.00	NA	0.05	0.00	41.14	7.80	0.10	NA	NA	2.46	0.15	NA	NA	NA
1	144	Matas Striber	Supplement	J	SCC	NA	400	ml	Light grey	51.40	51.40	0.10	0.00	NA	0.05	0.00	41.14	7.80	0.10	NA	NA	2.46	0.15	NA	NA	NA
1	145	Matas Striber	Supplement	J	SCC	NA	400	ml	Light grey	51.40	51.40	0.10	0.00	NA	0.05	0.00	41.14	7.80	0.10	NA	NA	2.46	0.15	NA	NA	NA
1	146	Matas Striber	Supplement	J	SCC	NA	400	ml	Light grey	51.40	51.40	0.10	0.00	NA	0.05	0.00	41.14	7.80	0.10	NA	NA	2.46	0.15	NA	NA	NA
1	147	Matas Striber	Supplement	J	SCC	NA	400	ml	Light grey	51.40	51.40	0.10	0.00	NA	0.05	0.00	41.14	7.80	0.10	NA	NA	2.46	0.15	NA	NA	NA
1	148	Matas Striber	Supplement	J	SCC	NA	400	ml	Light grey	51.40	51.40	0.10	0.00	NA	0.05	0.00	41.14	7.80	0.10	NA	NA	2.46	0.15	NA	NA	NA
1	149	Matas Striber	Supplement	J	SCC	NA	400	ml	Light grey	51.40	51.40	0.10	0.00	NA	0.05	0.00	41.14	7.80	0.10	NA	NA	2.46	0.15	NA	NA	NA
1	150	Matas Striber	Supplement	J	SCC	NA	400	ml	Light grey	51.40	51.40	0.10	0.00	NA	0.05	0.00	41.14	7.80	0.10	NA	NA	2.46	0.15	NA	NA	NA
1	151	Matas Striber	Supplement	J	SCC	NA	400	ml	Light grey	51.40	51.40	0.10	0.00	NA	0.05	0.00	41.14	7.80	0.10	NA	NA	2.46	0.15	NA	NA	NA
1	152	Matas Striber	Supplement	J	SCC	NA	400	ml	Light grey	51.40	51.40	0.10	0.00	NA	0.05	0.00	41.14	7.80	0.10	NA	NA	2.46	0.15	NA	NA	NA
1	153	Matas Striber	Supplement	J	SCC	NA	400	ml	Light grey	51.40	51.40	0.10	0.00	NA	0.05	0.00	41.14	7.80	0.10	NA	NA	2.46	0.15	NA	NA	NA
1	154	Matas Striber	Supplement	J	SCC	NA	400	ml	Light grey	51.40	51.40	0.10	0.00	NA	0.05	0.00	41.14	7.80	0.10	NA	NA	2.46	0.15	NA	NA	NA
1	155	Matas Striber	Supplement	J	SCC	NA	400	ml	Light grey	51.40	51.40	0.10	0.00	NA	0.05	0.00	41.14	7.80	0.10	NA	NA	2.46	0.15	NA	NA	NA
1	156	Matas Striber	Supplement	J	SCC	NA	400	ml	Light grey	51.40	51.40	0.10	0.00	NA	0.05	0.00	41.14	7.80	0.10	NA	NA	2.46	0.15	NA	NA	NA
1	157	Matas Striber	Supplement	J	SCC	NA	400	ml	Light grey	51.40	51.40	0.10	0.00	NA	0.05	0.00	41.14	7.80	0.10	NA	NA	2.46	0.15	NA	NA	NA
1	158	Matas Striber	Supplement	J	SCC	NA	400	ml	Light grey	51.40	51.40	0.10	0.00	NA	0.05	0.00	41.14	7.80	0.10	NA	NA	2.46	0.15	NA	NA	NA
1	159	Matas Striber	Supplement	J	SCC	NA	400	ml	Light grey	51.40	51.40	0.10	0.00	NA	0.05	0.00	41.14	7.80	0.10	NA	NA	2.46	0.15	NA	NA	NA
1	160	Matas Striber	Supplement	J	SCC	NA	400	ml	Light grey	51.40	51.40	0.10	0.00	NA	0.05	0.00	41.14	7.80	0.10	NA	NA	2.46	0.15	NA	NA	NA
1	161	Matas Striber	Supplement	J	SCC	NA	400	ml	Light grey	51.40	51.40	0.10	0.00	NA	0.05	0.00	41.14	7.80	0.10	NA	NA	2.46	0.15	NA	NA	NA
1	162	Matas Striber	Supplement	J	SCC	NA	400	ml	Light grey	51.40	51.40	0.10	0.00	NA	0.05	0.00	41.14	7.80	0.10	NA	NA	2.46	0.15	NA	NA	NA
1	163	Matas Striber	Supplement	J	SCC	NA	400	ml	Light grey	51.40	51.40	0.10	0.00	NA	0.05	0.00	41.14	7.80	0.10	NA	NA	2.46	0.15	NA	NA	NA
1	164	Matas Striber	Supplement	J	SCC	NA	400	ml	Light grey	51.40	51.40	0.10	0.00	NA	0.05	0.00	41.14	7.80	0.10	NA	NA	2.46	0.15	NA	NA	NA
1	165	Matas Striber	Supplement	J	SCC	NA	400	ml	Light grey	51.40	51.40	0.10	0.00	NA	0.05	0.00	41.14	7.80	0.10	NA	NA	2.46	0.15	NA	NA	NA
1	166	Matas Striber	Supplement	J	SCC	NA	400	ml	Light grey	51.40	51.40	0.10	0.00	NA	0.05	0.00	41.14	7.80	0.10	NA	NA	2.46	0.15	NA	NA	NA
1	167	Matas Striber	Supplement	J	SCC	NA	400	ml	Light grey	51.40	51.40	0.10	0.00	NA	0.05	0.00	41.14	7.80	0.10	NA	NA	2.46	0.15	NA	NA	NA
1	168	Matas Striber	Supplement	J	SCC	NA	400	ml	Light grey	51.40	51.40	0.10	0.00	NA	0.05	0.00	41.14	7.80	0.10	NA	NA	2.46	0.15	NA	NA	NA
1	169	Matas Striber	Supplement	J	SCC	NA	400	ml	Light grey	51.40	51.40	0.10	0.00	NA	0.05	0.00	41.14	7.80	0.10	NA	NA	2.46	0.15	NA	NA	NA
1	170	Matas Striber	Supplement	J	SCC	NA	400	ml	Light grey	51.40	51.40	0.10	0.00	NA	0.05	0.00	41.14	7.80	0.10	NA	NA	2.46	0.15	NA	NA	NA
1	171	Matas Striber	Supplement	J	SCC	NA	400	ml	Light grey	51.40	51.40	0.10	0.00	NA	0.05	0.00	41.14	7.80	0.10	NA	NA	2.46	0.15	NA	NA	NA
1	172	Matas Striber	Supplement	J	SCC	NA	400	ml	Light grey	51.40	51.40	0.10	0.00	NA	0.05	0.00	41.14	7.80	0.10	NA	NA	2.46	0.15	NA	NA	NA
1	173	Matas Striber	Supplement	J	SCC	NA	400	ml	Light grey	51.40	51.40	0.10	0.00	NA	0.05	0.00	41.14	7.80	0.10	NA	NA	2.46	0.15	NA	NA	NA
1	174	Matas Striber	Supplement	J	SCC	NA	400	ml	Light grey	51.40	51.40	0.10	0.00	NA	0.05	0.00	41.14	7.80	0.10	NA	NA	2.46	0.15	NA	NA	NA
1	175	Matas Striber	Supplement	J	SCC	NA	400	ml	Light grey	51.40	51.40	0.10	0.00	NA	0.05	0.00	41.14	7.80	0.10	NA	NA	2.46	0.15	NA	NA	NA
1	176	Matas Striber	Supplement	J	SCC	NA	400	ml	Light grey	51.40	51.40	0.10	0.00	NA	0.05	0.00	41.14	7.80	0.10	NA	NA	2.46	0.15	NA	NA	NA
1	177	Matas Striber	Supplement	J	SCC	NA	400	ml	Light grey	51.40	51.40	0.10	0.00	NA	0.05	0.00	41.14	7.80	0.10	NA	NA	2.46	0.15	NA	NA	NA
1	178	Matas Striber	Supplement	J	SCC	NA	400	ml	Light grey	51.40	51.40	0.10	0.00	NA	0.05	0.00	41.14	7.80	0.10	NA	NA	2.46	0.15	NA	NA	NA
1	179	Matas Striber	Supplement	J	SCC	NA	400	ml	Light grey	51.40	51.40	0.10	0.00	NA	0.05	0.00	41.14	7.80	0.10	NA	NA	2.46	0.15	NA	NA	NA
1	180	Matas Striber	Supplement	J	SCC	NA	400	ml	Light grey	51.40	51.40	0.10	0.00	NA	0.05	0.00	41.14	7.80	0.10	NA	NA	2.46	0.15	NA	NA	NA
1	181	Matas Striber	Supplement	J	SCC	NA	400	ml	Light grey	51.40	51.40	0.10	0.00	NA	0.05	0.00	41.14	7.80	0.10	NA	NA	2.46	0.15	NA	NA	NA
1	182	Matas Striber	Supplement	J	SCC	NA	400	ml	Light grey	51.40	51.40	0.10	0.00	NA	0.05	0.00	41.14	7.80	0.10	NA	NA	2.46	0.15	NA	NA	NA
1	183	Matas Striber	Supplement	J	SCC	NA	400	ml	Light grey	51.40	51.40	0.10	0.00	NA	0.05	0.00	41.14	7.80	0.10	NA	NA	2.46	0.15	NA	NA	NA
1	184	Matas Striber	Supplement	J	SCC	NA	400	ml	Light grey	51.40	51.40	0.10	0.00	NA	0.05	0.00	41.14	7.80	0.10	NA	NA	2.46	0.15	NA	NA	NA
1	185	Matas Striber	Supplement	J	SCC	NA	400	ml	Light grey	51.40	51.40	0.10	0.00	NA	0.05	0.00	41.14	7.80	0.10	NA	NA	2.46	0.15	NA	NA	NA
1	186	Matas Striber	Supplement	J	SCC	NA	400	ml	Light grey	51.40	51.40	0.10	0.00	NA	0.05	0.00	41.14	7.80	0.10	NA	NA	2.46	0.15	NA	NA	NA
1	187	Matas Striber	Supplement	J	SCC	NA	400	ml	Light grey	51.40	51.40	0.10	0.00	NA	0.05	0.00	41.14	7.80	0.10	NA	NA	2.46	0.15	NA	NA	NA
1	188	Matas Striber	Supplement	J	SCC	NA	400	ml	Light grey	51.40	51.40	0.10	0.00	NA	0.05	0.00	41.14	7.80	0.10	NA	NA	2.46	0.15	NA	NA	NA
1	189	Matas Striber	Supplement	J	SCC	NA	400	ml	Light grey	51.40	51.40	0.10	0.00	NA	0.05	0.00	41.14	7.80	0.10	NA	NA	2.46	0.15	NA	NA	NA
1	190	Matas Striber	Supplement	J	SCC	NA	400	ml	Light grey	51.40	51.40	0.10	0.00	NA	0.05	0.00	41.14	7.80	0.10	NA	NA	2.46	0.15	NA	NA	NA
1	191	Matas Striber	Supplement	J	SCC	NA	400	ml	Light grey	51.40	51.40	0.10	0.00	NA	0.05	0.00	41.14	7.80	0.10	NA	NA	2.46	0.15	NA	NA	NA
1	192	Matas Striber	Supplement	J	SCC	NA	400	ml	Light grey	51.40	51.40	0.10	0.00	NA	0.05	0.00	41.14	7.80	0.10	NA	NA	2.46	0.15	NA	NA	NA
1	193	Matas Striber	Supplement	J	SCC	NA	400	ml	Light grey	51.40	51.40	0.10	0.00	NA	0.05	0.00	41.14	7.80	0.10	NA	NA	2.46	0.15	NA	NA	NA
1	194	Matas Striber	Supplement	J	SCC	NA	400	ml	Light grey	51.40	51.40	0.10	0.00	NA	0.05	0.00	41.14	7.80	0.10	NA	NA	2.46	0.15	NA	NA	NA
1	195	Matas Striber	Supplement	J	SCC	NA	400	ml	Light grey	51.40	51.40	0.10	0.00	NA	0.05	0.00	41.14	7.80	0.10	NA	NA	2.46	0.15	NA	NA	NA
1	196	Matas Striber	Supplement	J	SCC	NA	400	ml	Light grey	51.40	51.40	0.10	0.00	NA	0.05	0.00	41.14	7.80	0.10	NA	NA	2.46	0.15	NA	NA	NA
1	197	Matas Striber	Supplement	J	SCC	NA	400	ml	Light grey	51.40	51.40	0.10	0.00	NA	0.05	0.00	41.14	7.80	0.10	NA	NA	2.46	0.15	NA	NA	NA
1	198	Matas Striber	Supplement	J	SCC	NA	400	ml	Light grey	51.40	51.40	0.10	0.00	NA	0.05	0.00	41.14	7.80	0.10	NA	NA	2.46	0.15	NA	NA	NA
1	199	Matas Striber	Supplement	J	SCC	NA	400	ml	Light grey	51.40	51.40	0.10	0.00	NA	0.05	0.00	41.14	7.80	0.10	NA	NA	2.46	0.15	NA	NA	NA
1	200	Matas Striber	Supplement	J	SCC	NA	400	ml	Light grey	51.40	51.40	0.10	0.00	NA	0.05	0.00	41.14	7.80	0.10	NA	NA	2.46	0.15	NA	NA	NA
1	201	Matas Striber	Supplement	J	SCC	NA	400	ml	Light grey	51.40	51.40	0.10	0.00	NA	0.05	0.00	41.14	7.80	0.10	NA	NA	2.46	0.15	NA	NA	NA
1	202	Matas Striber	Supplement	J	SCC	NA	400	ml	Light grey	51.40	51.40	0.10	0.00	NA	0.05	0.00	41.14	7.80	0.10	NA	NA	2.46	0.15	NA	NA	NA
1	203	Matas Striber	Supplement	J	SCC	NA	400	ml	Light grey	51.40	51.40	0.10	0.00	NA	0.05	0.00	41.14	7.80	0.10	NA	NA	2.46	0.15	NA	NA	NA
1	204	Matas Striber	Supplement	J	SCC	NA	400	ml	Light grey	51.40	51.40	0.10	0.00	NA	0.05	0.00	41.14	7.80	0.10	NA	NA	2.46	0.15	NA	NA	NA
1	205	Matas Striber	Supplement	J	SCC	NA	400	ml	Light grey	51.40	51.40	0.10	0.00	NA	0.05	0.00	41.14	7.80	0.10	NA	NA	2.46	0.15	NA	NA	NA
1	206	Matas Striber	Supplement	J	SCC	NA	400	ml	Light grey	51.40	51.40	0.10	0.00	NA	0.05	0.00	41.14	7.80	0.10	NA	NA	2.46	0.15	NA	NA	NA
1	207	Matas Striber	Supplement	J	SCC	NA	400	ml	Light grey	51.40	51.40	0.10	0.00	NA	0.05	0.00	41.14	7.80	0.10	NA	NA	2.46	0.15	NA	NA	NA
1	208	Matas Striber	Supplement	J	SCC	NA	400	ml	Light grey	51.40	51.40	0.10	0.00	NA	0.05	0.00	41.14	7.80	0.10	NA	NA	2.46	0.15	NA	NA	NA
1	209	Matas Striber	Supplement	J	SCC	NA	400	ml	Light grey	51.40	51.40	0.10	0.00	NA	0.05	0.00	41.14	7.80	0.10	NA	NA	2.46	0.15	NA	NA	NA
1	210	Matas Striber	Supplement	J	SCC	NA	400	ml	Light grey	51.40	51.40	0.10	0.00	NA	0.05	0.00	41.14	7.80	0.10	NA	NA	2.46	0.15	NA	NA	NA
1	211	Matas Striber	Supplement	J	SCC	NA	400	ml	Light grey	51.40	51.40	0.10	0.00	NA	0.05	0.00	41.14	7.80	0.10	NA	NA	2.46	0.15	NA	NA	NA
1	212	Matas Striber	Supplement	J	SCC	NA	400	ml	Light grey	51.40	51.40	0.10	0.00	NA	0.05	0.00	41.14	7.80	0.10	NA	NA	2.46	0.15	NA	NA	NA
1	213	Matas Striber	Supplement	J	SCC	NA	400	ml	Light grey	51.40	51.40	0.10	0.00	NA	0.05	0.00	41.14	7.80	0.10	NA	NA	2.46	0.15	NA	NA	NA
1	214	Matas Striber	Supplement	J	SCC	NA	400	ml	Light grey	51.40	51.40	0.10	0.00	NA	0.05	0.00	41.14	7.80	0.10	NA	NA	2.46	0.15	NA	NA	NA
2	1	Matas Striber	Supplement	J	NA	MC	400	ml	Light grey	44.30	44.27	0.06	0.03	NA	0.01	0.00	41.13	NA	NA	NA	NA	2.47	0.00	Plastic seal	0.67	0.03
2	2	Matas Striber	Supplement	J	NA	MC	400	ml	Light grey	44.30	44.27	0.06	0.03	NA	0.01	0.00	41.13	NA	NA	NA	NA	2.47	0.00	Plastic seal	0.67	0.03
2	3	Matas Striber	Supplement	J	NA	MC	400	ml	Light grey	44.20	44.27	0.06	0.00	NA	0.01	0.00	41.13	NA	NA	NA	NA	2.47	0.00	Plastic seal	0.67	0.03
2	4	Matas Striber	Supplement	J	NA	MC	400	ml	Light grey	44.27	44.27	0.06	0.00	NA	0.01	0.00	41.13	NA	NA	NA	NA	2.47	0.00	Plastic seal	0.67	0.03
2	5	Matas Striber	Supplement	J	NA	MC	400	ml	Light grey	44.27	44.27	0.06	0.00	NA	0.01	0.00	41.13	NA	NA	NA	NA	2.47	0.00	Plastic seal	0.67	0.03
2	6	Matas Striber	Supplement	J	NA	MC	400	ml	Light grey	44.27	44.27	0.06	0.00	NA	0.01	0.00	41.13	NA	NA	NA	NA	2.47	0.00	Plastic seal	0.67	0.03
2	7	Matas Striber	Supplement	J	NA	MC	400	ml	Light grey	44.27	44.27	0.06	0.00	NA	0.01	0.00	41.13	NA	NA	NA	NA	2.47	0.00	Plastic seal	0.67	0.03
2	8	Matas Striber	Supplement	J	NA	MC	400	ml	Light grey	44.27	44.27	0.06	0.00	NA	0.01	0.00	41.13	NA	NA	NA	NA	2.47	0.00	Plastic seal	0.67	0.03
2	9	Matas Striber	Supplement	J	NA	MC	400	ml	Light grey	44.27	44.27	0.06	0.00	NA	0.01	0.00	41.13	NA	NA	NA	NA	2.47	0.00	Plastic seal	0.67	0.03
2	10	Matas Striber	Supplement	J	NA	MC	400	ml	Light grey	43.60	43.60	0.00	0.00	NA	0.01	0.00	41.13	NA	NA	NA	NA	2.47	0.00	NA	NA	NA
2	11	Matas Striber	Supplement	J	NA	MC	400	ml	Light grey	43.60	43.60	0.00	0.00	NA	0.01	0.00	41.13	NA	NA	NA	NA	2.47	0.00	NA	NA	NA
2	12	Matas Striber	Supplement	J	NA	MC	400	ml	Light grey	43.60	43.60	0.00	0.00	NA	0.01	0.00	41.13	NA	NA	NA	NA	2.47	0.00	NA	NA	NA
2	13	Matas Striber	Supplement	J	NA	MC	400	ml	Light grey	43.60	43.60	0.00	0.00	NA	0.01	0.00	41.13	NA	NA	NA	NA	2.47	0.00	NA	NA	NA
2	14	Matas Striber	Supplement	J	NA	MC	400	ml	Light grey	43.60	43.60	0.00	0.00	NA	0.01	0.00	41.13	NA	NA	NA	NA	2.47	0.00	NA	NA	NA
2	15	Matas Striber	Supplement	J	NA	MC	400	ml	Light grey	43.60	43.60	0.00	0.00	NA	0.01	0.00	41.13	NA	NA	NA	NA	2.47	0.00	NA	NA	NA
2	16	Matas Striber	Supplement	J	NA	MC	400	ml	Light grey	43.60	43.60	0.00	0.00	NA	0.01	0.00	41.13	NA	NA	NA	NA	2.47	0.00	NA	NA	NA
2	17	Matas Striber	Supplement	J	NA	MC	400	ml	Light grey	43.60	43.60	0.00	0.00	NA	0.01	0.00	41.13	NA	NA	NA	NA	2.47	0.00	NA	NA	NA
2	18	Matas Striber	Supplement	J	NA	MC	400	ml	Light grey	43.60	43.60	0.00	0.00	NA	0.01	0.00	41.13	NA	NA	NA	NA	2.47	0.00	NA	NA	NA
2	19	Matas Striber	Supplement	J	NA	MC	400	ml	Light grey	43.60	43.60	0.00	0.00	NA	0.01	0.00	41.13	NA	NA	NA	NA	2.47	0.00	NA	NA	NA
2	20	Matas Striber	Supplement	J	NA	MC	400	ml	Light grey	43.60	43.60	0.00	0.00	NA	0.01	0.00	41.13	NA	NA	NA	NA	2.47	0.00	NA	NA	NA
2	21	Matas Striber	Supplement	J	NA	MC	400	ml	Light grey	43.60	43.60	0.00	0.00	NA	0.01	0.00	41.13	NA	NA	NA	NA	2.47	0.00	NA	NA	NA
2	22	Matas Striber	Supplement	J	NA	MC	400	ml	Light grey	43.60	43.60	0.00	0.00	NA	0.01	0.00	41.13	NA	NA	NA	NA	2.47	0.00	NA	NA	NA
2	23	Matas Striber	Supplement	J	NA	MC	400	ml	Light grey	43.60	43.60	0.00	0.00	NA	0.01	0.00	41.13	NA	NA	NA	NA	2.47	0.00	NA	NA	NA
2	24	Matas Striber	Supplement	J	NA	MC	400	ml	Light grey	43.60	43.60	0.00	0.00	NA	0.01	0.00	41.13	NA	NA	NA	NA	2.47	0.00	NA	NA	NA
2	25	Matas Striber	Supplement	J	NA	MC	400	ml	Light grey	43.60	43.60	0.00	0.00	NA	0.01	0.00	41.13	NA	NA	NA	NA	2.47	0.00	NA	NA	NA
2	26	Matas Striber	Supplement	J	NA	MC	400	ml	Light grey	43.60	43.60	0.00	0.00	NA	0.01	0.00	41.13	NA	NA	NA	NA	2.47	0.00	NA	NA	NA
2	27	Matas Striber	Supplement	J	NA	MC	400	ml	Light grey	43.60	43.60	0.00	0.00	NA	0.01	0.00	41.13	NA	NA	NA	NA	2.47	0.00	NA	NA	NA
2	28	Matas Striber	Supplement	J	NA	MC	400	ml	Light grey	43.60	43.60	0.00	0.00	NA	0.01	0.00	41.13	NA	NA	NA	NA	2.47	0.00	NA	NA	NA
2	29	Matas Striber	Supplement	J	NA	MC	400	ml	Light grey	43.60	43.60	0.00	0.00	NA	0.01	0.00	41.13	NA	NA	NA	NA	2.47	0.00	NA	NA	NA
2	30	Matas Striber	Supplement	J	NA	MC	400	ml	Light grey	43.60	43.60	0.00	0.00	NA	0.01	0.00	41.13	NA	NA	NA	NA	2.47	0.00	NA	NA	NA
2	31	Matas Striber	Supplement	J	NA	MC	400	ml	Light grey	43.60	43.60	0.00	0.00	NA	0.01	0.00	41.13	NA	NA	NA	NA	2.47	0.00	NA	NA	NA
2	32	Matas Striber	Supplement	J	NA	MC	400	ml	Light grey	43.60	43.60	0.00	0.00	NA	0.01	0.00	41.13	NA	NA	NA	NA	2.47	0.00	NA	NA	NA
2	33	Matas Striber	Supplement	J	NA	MC	400	ml	Light grey	43.60	43.60	0.00	0.00	NA	0.01	0.00	41.13	NA	NA	NA	NA	2.47	0.00	NA	NA	NA
2	34	Matas Striber	Supplement	J	NA	MC	400	ml	Light grey	43.60	43.60	0.00	0.00	NA	0.01	0.00	41.13	NA	NA	NA	NA	2.47	0.00	NA	NA	NA
2	35	Matas Striber	Supplement	J	NA	MC	400	ml	Light grey	43.60	43.60	0.00	0.00	NA	0.01	0.00	41.13	NA	NA	NA	NA	2.47	0.00	NA	NA	NA
3	1	Matas Striber	Supplement	J	SCC	NA	350	ml	Light grey	44.90	44.97	0.21	0.00	NA	0.03	0.00	35.00	7.83	0.06	NA	NA	1.47	0.36	Plastic seal	0.67	0.02
3	2	Matas Striber	Supplement	J	SCC	NA	350	ml	Light grey	45.20	44.97	0.21	0.23	NA	0.03	0.00	35.00	7.83	0.06	NA	NA	1.47	0.36	Plastic seal	0.67	0.02
3	3	Matas Striber	Supplement	J	SCC	NA	350	ml	Light grey	44.80	44.97	0.21	0.00	NA	0.03	0.00	35.00	7.83	0.06	NA	NA	1.47	0.36	Plastic seal	0.67	0.02
3	4	Matas Striber	Supplement	J	SCC	NA	350	ml	Light grey	44.97	44.97	0.21	0.00	NA	0.03	0.00	35.00	7.83	0.06	NA	NA	1.47	0.36	Plastic seal	0.67	0.02
3	5	Matas Striber	Supplement	J	SCC	NA	350	ml	Light grey	44.97	44.97	0.21	0.00	NA	0.03	0.00	35.00	7.83	0.06	NA	NA	1.47	0.36	Plastic seal	0.67	0.02
3	6	Matas Striber	Supplement	J	SCC	NA	350	ml	Light grey	44.97	44.97	0.21	0.00	NA	0.03	0.00	35.00	7.83	0.06	NA	NA	1.47	0.36	Plastic seal	0.67	0.02
3	7	Matas Striber	Supplement	J	SCC	NA	350	ml	Light grey	44.97	44.97	0.21	0.00	NA	0.03	0.00	35.00	7.83	0.06	NA	NA	1.47	0.36	Plastic seal	0.67	0.02
3	8	Matas Striber	Supplement	J	SCC	NA	350	ml	Light grey	44.97	44.97	0.21	0.00	NA	0.03	0.00	35.00	7.83	0.06	NA	NA	1.47	0.36	Plastic seal	0.67	0.02
3	9	Matas Striber	Supplement	J	SCC	NA	350	ml	Light grey	44.97	44.97	0.21	0.00	NA	0.03	0.00	35.00	7.83	0.06	NA	NA	1.47	0.36	Plastic seal	0.67	0.02
3	10	Matas Striber	Supplement	J	SCC	NA	350	ml	Light grey	44.97	44.97	0.21	0.00	NA	0.03	0.00	35.00	7.83	0.06	NA	NA	1.47	0.36	Plastic seal	0.67	0.02
3	11	Matas Striber	Supplement	J	SCC	NA	350	ml	Light grey	44.97	44.97	0.21	0.00	NA	0.03	0.00	35.00	7.83	0.06	NA	NA	1.47	0.36	Plastic seal	0.67	0.02
3	12	Matas Striber	Supplement	J	SCC	NA	350	ml	Light grey	44.97	44.97	0.21	0.00	NA	0.03	0.00	35.00	7.83	0.06	NA	NA	1.47	0.36	Plastic seal	0.67	0.02
3	13	Matas Striber	Supplement	J	SCC	NA	350	ml	Light grey	44.97	44.97	0.21	0.00	NA	0.03	0.00	35.00	7.83	0.06	NA	NA	1.47	0.36	Plastic seal	0.67	0.02
3	14	Matas Striber	Supplement	J	SCC	NA	350	ml	Light grey	44.97	44.97	0.21	0.00	NA	0.03	0.00	35.00	7.83	0.06	NA	NA	1.47	0.36	Plastic seal	0.67	0.02
3	15	Matas Striber	Supplement	J	SCC	NA	350	ml	Light grey	44.97	44.97	0.21	0.00	NA	0.03	0.00	35.00	7.83	0.06	NA	NA	1.47	0.36	Plastic seal	0.67	0.02
3	16	Matas Striber	Supplement	J	SCC	NA	350	ml	Light grey	44.97	44.97	0.21	0.00	NA	0.03	0.00	35.00	7.83	0.06	NA	NA	1.47	0.36	Plastic seal	0.67	0.02
3	17	Matas Striber	Supplement	J	SCC	NA	350	ml	Light grey	44.97	44.97	0.21	0.00	NA	0.03	0.00	35.00	7.83	0.06	NA	NA	1.47	0.36	Plastic seal	0.67	0.02
3	18	Matas Striber	Supplement	J	SCC	NA	350	ml	Light grey	44.97	44.97	0.21	0.00	NA	0.03	0.00	35.00	7.83	0.06	NA	NA	1.47	0.36	Plastic seal	0.67	0.02
3	19	Matas Striber	Supplement	J	SCC	NA	350	ml	Light grey	44.97	44.97	0.21	0.00	NA	0.03	0.00	35.00	7.83	0.06	NA	NA	1.47	0.36	Plastic seal	0.67	0.02
3	20	Matas Striber	Supplement	J	SCC	NA	350	ml	Light grey	44.97	44.97	0.21	0.00	NA	0.03	0.00	35.00	7.83	0.06	NA	NA	1.47	0.36	Plastic seal	0.67	0.02
3	21	Matas Striber	Supplement	J	SCC	NA	350	ml	Light grey	44.20	44.30	0.17	0.00	NA	0.03	0.00	35.00	7.83	0.06	NA	NA	1.47	0.36	NA	NA	NA
3	22	Matas Striber	Supplement	J	SCC	NA	350	ml	Light grey	44.50	44.30	0.17	0.20	NA	0.03	0.00	35.00	7.83	0.06	NA	NA	1.47	0.36	NA	NA	NA
3	23	Matas Striber	Supplement	J	SCC	NA	350	ml	Light grey	44.20	44.30	0.17	0.00	NA	0.03	0.00	35.00	7.83	0.06	NA	NA	1.47	0.36	NA	NA	NA
3	24	Matas Striber	Supplement	J	SCC	NA	350	ml	Light grey	44.30	44.30	0.17	0.00	NA	0.03	0.00	35.00	7.83	0.06	NA	NA	1.47	0.36	NA	NA	NA
3	25	Matas Striber	Supplement	J	SCC	NA	350	ml	Light grey	44.30	44.30	0.17	0.00	NA	0.03	0.00	35.00	7.83	0.06	NA	NA	1.47	0.36	NA	NA	NA
3	26	Matas Striber	Supplement	J	SCC	NA	350	ml	Light grey	44.30	44.30	0.17	0.00	NA	0.03	0.00	35.00	7.83	0.06	NA	NA	1.47	0.36	NA	NA	NA
3	27	Matas Striber	Supplement	J	SCC	NA	350	ml	Light grey	44.30	44.30	0.17	0.00	NA	0.03	0.00	35.00	7.83	0.06	NA	NA	1.47	0.36	NA	NA	NA
3	28	Matas Striber	Supplement	J	SCC	NA	350	ml	Light grey	44.30	44.30	0.17	0.00	NA	0.03	0.00	35.00	7.83	0.06	NA	NA	1.47	0.36	NA	NA	NA
3	29	Matas Striber	Supplement	J	SCC	NA	350	ml	Light grey	44.30	44.30	0.17	0.00	NA	0.03	0.00	35.00	7.83	0.06	NA	NA	1.47	0.36	NA	NA	NA
3	30	Matas Striber	Supplement	J	SCC	NA	350	ml	Light grey	44.30	44.30	0.17	0.00	NA	0.03	0.00	35.00	7.83	0.06	NA	NA	1.47	0.36	NA	NA	NA
3	31	Matas Striber	Supplement	J	SCC	NA	350	ml	Light grey	44.30	44.30	0.17	0.00	NA	0.03	0.00	35.00	7.83	0.06	NA	NA	1.47	0.36	NA	NA	NA
3	32	Matas Striber	Supplement	J	SCC	NA	350	ml	Light grey	44.30	44.30	0.17	0.00	NA	0.03	0.00	35.00	7.83	0.06	NA	NA	1.47	0.36	NA	NA	NA
3	33	Matas Striber	Supplement	J	SCC	NA	350	ml	Light grey	44.30	44.30	0.17	0.00	NA	0.03	0.00	35.00	7.83	0.06	NA	NA	1.47	0.36	NA	NA	NA
3	34	Matas Striber	Supplement	J	SCC	NA	350	ml	Light grey	44.30	44.30	0.17	0.00	NA	0.03	0.00	35.00	7.83	0.06	NA	NA	1.47	0.36	NA	NA	NA
3	35	Matas Striber	Supplement	J	SCC	NA	350	ml	Light grey	44.30	44.30	0.17	0.00	NA	0.03	0.00	35.00	7.83	0.06	NA	NA	1.47	0.36	NA	NA	NA
3	36	Matas Striber	Supplement	J	SCC	NA	350	ml	Light grey	44.30	44.30	0.17	0.00	NA	0.03	0.00	35.00	7.83	0.06	NA	NA	1.47	0.36	NA	NA	NA
3	37	Matas Striber	Supplement	J	SCC	NA	350	ml	Light grey	44.30	44.30	0.17	0.00	NA	0.03	0.00	35.00	7.83	0.06	NA	NA	1.47	0.36	NA	NA	NA
3	38	Matas Striber	Supplement	J	SCC	NA	350	ml	Light grey	44.30	44.30	0.17	0.00	NA	0.03	0.00	35.00	7.83	0.06	NA	NA	1.47	0.36	NA	NA	NA
3	39	Matas Striber	Supplement	J	SCC	NA	350	ml	Light grey	44.30	44.30	0.17	0.00	NA	0.03	0.00	35.00	7.83	0.06	NA	NA	1.47	0.36	NA	NA	NA
3	40	Matas Striber	Supplement	J	SCC	NA	350	ml	Light grey	44.30	44.30	0.17	0.00	NA	0.03	0.00	35.00	7.83	0.06	NA	NA	1.47	0.36	NA	NA	NA
3	41	Matas Striber	Supplement	J	SCC	NA	350	ml	Light grey	44.30	44.30	0.17	0.00	NA	0.03	0.00	35.00	7.83	0.06	NA	NA	1.47	0.36	NA	NA	NA
3	42	Matas Striber	Supplement	J	SCC	NA	350	ml	Light grey	44.30	44.30	0.17	0.00	NA	0.03	0.00	35.00	7.83	0.06	NA	NA	1.47	0.36	NA	NA	NA
3	43	Matas Striber	Supplement	J	SCC	NA	350	ml	Light grey	44.30	44.30	0.17	0.00	NA	0.03	0.00	35.00	7.83	0.06	NA	NA	1.47	0.36	NA	NA	NA
3	44	Matas Striber	Supplement	J	SCC	NA	350	ml	Light grey	44.30	44.30	0.17	0.00	NA	0.03	0.00	35.00	7.83	0.06	NA	NA	1.47	0.36	NA	NA	NA
3	45	Matas Striber	Supplement	J	SCC	NA	350	ml	Light grey	44.30	44.30	0.17	0.00	NA	0.03	0.00	35.00	7.83	0.06	NA	NA	1.47	0.36	NA	NA	NA
3	46	Matas Striber	Supplement	J	SCC	NA	350	ml	Light grey	44.30	44.30	0.17	0.00	NA	0.03	0.00	35.00	7.83	0.06	NA	NA	1.47	0.36	NA	NA	NA
3	47	Matas Striber	Supplement	J	SCC	NA	350	ml	Light grey	44.30	44.30	0.17	0.00	NA	0.03	0.00	35.00	7.83	0.06	NA	NA	1.47	0.36	NA	NA	NA
3	48	Matas Striber	Supplement	J	SCC	NA	350	ml	Light grey	44.30	44.30	0.17	0.00	NA	0.03	0.00	35.00	7.83	0.06	NA	NA	1.47	0.36	NA	NA	NA
3	49	Matas Striber	Supplement	J	SCC	NA	350	ml	Light grey	44.30	44.30	0.17	0.00	NA	0.03	0.00	35.00	7.83	0.06	NA	NA	1.47	0.36	NA	NA	NA
3	50	Matas Striber	Supplement	J	SCC	NA	350	ml	Light grey	44.30	44.30	0.17	0.00	NA	0.03	0.00	35.00	7.83	0.06	NA	NA	1.47	0.36	NA	NA	NA
3	51	Matas Striber	Supplement	J	SCC	NA	350	ml	Light grey	44.30	44.30	0.17	0.00	NA	0.03	0.00	35.00	7.83	0.06	NA	NA	1.47	0.36	NA	NA	NA
3	52	Matas Striber	Supplement	J	SCC	NA	350	ml	Light grey	44.30	44.30	0.17	0.00	NA	0.03	0.00	35.00	7.83	0.06	NA	NA	1.47	0.36	NA	NA	NA
3	53	Matas Striber	Supplement	J	SCC	NA	350	ml	Light grey	44.30	44.30	0.17	0.00	NA	0.03	0.00	35.00	7.83	0.06	NA	NA	1.47	0.36	NA	NA	NA
3	54	Matas Striber	Supplement	J	SCC	NA	350	ml	Light grey	44.30	44.30	0.17	0.00	NA	0.03	0.00	35.00	7.83	0.06	NA	NA	1.47	0.36	NA	NA	NA
3	55	Matas Striber	Supplement	J	SCC	NA	350	ml	Light grey	44.30	44.30	0.17	0.00	NA	0.03	0.00	35.00	7.83	0.06	NA	NA	1.47	0.36	NA	NA	NA
3	56	Matas Striber	Supplement	J	SCC	NA	350	ml	Light grey	44.30	44.30	0.17	0.00	NA	0.03	0.00	35.00	7.83	0.06	NA	NA	1.47	0.36	NA	NA	NA
3	57	Matas Striber	Supplement	J	SCC	NA	350	ml	Light grey	44.30	44.30	0.17	0.00	NA	0.03	0.00	35.00	7.83	0.06	NA	NA	1.47	0.36	NA	NA	NA
3	58	Matas Striber	Supplement	J	SCC	NA	350	ml	Light grey	44.30	44.30	0.17	0.00	NA	0.03	0.00	35.00	7.83	0.06	NA	NA	1.47	0.36	NA	NA	NA
3	59	Matas Striber	Supplement	J	SCC	NA	350	ml	Light grey	44.30	44.30	0.17	0.00	NA	0.03	0.00	35.00	7.83	0.06	NA	NA	1.47	0.36	NA	NA	NA
3	60	Matas Striber	Supplement	J	SCC	NA	350	ml	Light grey	44.30	44.30	0.17	0.00	NA	0.03	0.00	35.00	7.83	0.06	NA	NA	1.47	0.36	NA	NA	NA
3	61	Matas Striber	Supplement	J	SCC	NA	350	ml	Light grey	44.30	44.30	0.17	0.00	NA	0.03	0.00	35.00	7.83	0.06	NA	NA	1.47	0.36	NA	NA	NA
3	62	Matas Striber	Supplement	J	SCC	NA	350	ml	Light grey	44.30	44.30	0.17	0.00	NA	0.03	0.00	35.00	7.83	0.06	NA	NA	1.47	0.36	NA	NA	NA
3	63	Matas Striber	Supplement	J	SCC	NA	350	ml	Light grey	44.30	44.30	0.17	0.00	NA	0.03	0.00	35.00	7.83	0.06	NA	NA	1.47	0.36	NA	NA	NA
3	64	Matas Striber	Supplement	J	SCC	NA	350	ml	Light grey	44.30	44.30	0.17	0.00	NA	0.03	0.00	35.00	7.83	0.06	NA	NA	1.47	0.36	NA	NA	NA
3	65	Matas Striber	Supplement	J	SCC	NA	350	ml	Light grey	44.30	44.30	0.17	0.00	NA	0.03	0.00	35.00	7.83	0.06	NA	NA	1.47	0.36	NA	NA	NA
3	66	Matas Striber	Supplement	J	SCC	NA	350	ml	Light grey	44.30	44.30	0.17	0.00	NA	0.03	0.00	35.00	7.83	0.06	NA	NA	1.47	0.36	NA	NA	NA
3	67	Matas Striber	Supplement	J	SCC	NA	350	ml	Light grey	44.30	44.30	0.17	0.00	NA	0.03	0.00	35.00	7.83	0.06	NA	NA	1.47	0.36	NA	NA	NA
3	68	Matas Striber	Supplement	J	SCC	NA	350	ml	Light grey	44.30	44.30	0.17	0.00	NA	0.03	0.00	35.00	7.83	0.06	NA	NA	1.47	0.36	NA	NA	NA
3	69	Matas Striber	Supplement	J	SCC	NA	350	ml	Light grey	44.30	44.30	0.17	0.00	NA	0.03	0.00	35.00	7.83	0.06	NA	NA	1.47	0.36	NA	NA	NA
3	70	Matas Striber	Supplement	J	SCC	NA	350	ml	Light grey	44.30	44.30	0.17	0.00	NA	0.03	0.00	35.00	7.83	0.06	NA	NA	1.47	0.36	NA	NA	NA
3	71	Matas Striber	Supplement	J	SCC	NA	350	ml	Light grey	44.30	44.30	0.17	0.00	NA	0.03	0.00	35.00	7.83	0.06	NA	NA	1.47	0.36	NA	NA	NA
3	72	Matas Striber	Supplement	J	SCC	NA	350	ml	Light grey	44.30	44.30	0.17	0.00	NA	0.03	0.00	35.00	7.83	0.06	NA	NA	1.47	0.36	NA	NA	NA
3	73	Matas Striber	Supplement	J	SCC	NA	350	ml	Light grey	44.30	44.30	0.17	0.00	NA	0.03	0.00	35.00	7.83	0.06	NA	NA	1.47	0.36	NA	NA	NA
3	74	Matas Striber	Supplement	J	SCC	NA	350	ml	Light grey	44.30	44.30	0.17	0.00	NA	0.03	0.00	35.00	7.83	0.06	NA	NA	1.47	0.36	NA	NA	NA
3	75	Matas Striber	Supplement	J	SCC	NA	350	ml	Light grey	44.30	44.30	0.17	0.00	NA	0.03	0.00	35.00	7.83	0.06	NA	NA	1.47	0.36	NA	NA	NA
3	76	Matas Striber	Supplement	J	SCC	NA	350	ml	Light grey	44.30	44.30	0.17	0.00	NA	0.03	0.00	35.00	7.83	0.06	NA	NA	1.47	0.36	NA	NA	NA
3	77	Matas Striber	Supplement	J	SCC	NA	350	ml	Light grey	44.30	44.30	0.17	0.00	NA	0.03	0.00	35.00	7.83	0.06	NA	NA	1.47	0.36	NA	NA	NA
3	78	Matas Striber	Supplement	J	SCC	NA	350	ml	Light grey	44.30	44.30	0.17	0.00	NA	0.03	0.00	35.00	7.83	0.06	NA	NA	1.47	0.36	NA	NA	NA
3	79	Matas Striber	Supplement	J	SCC	NA	350	ml	Light grey	44.30	44.30	0.17	0.00	NA	0.03	0.00	35.00	7.83	0.06	NA	NA	1.47	0.36	NA	NA	NA
3	80	Matas Striber	Supplement	J	SCC	NA	350	ml	Light grey	44.30	44.30	0.17	0.00	NA	0.03	0.00	35.00	7.83	0.06	NA	NA	1.47	0.36	NA	NA	NA
3	81	Matas Striber	Supplement	J	SCC	NA	350	ml	Light grey	44.30	44.30	0.17	0.00	NA	0.03	0.00	35.00	7.83	0.06	NA	NA	1.47	0.36	NA	NA	NA
3	82	Matas Striber	Supplement	J	SCC	NA	350	ml	Light grey	44.30	44.30	0.17	0.00	NA	0.03	0.00	35.00	7.83	0.06	NA	NA	1.47	0.36	NA	NA	NA
3	83	Matas Striber	Supplement	J	SCC	NA	350	ml	Light grey	44.30	44.30	0.17	0.00	NA	0.03	0.00	35.00	7.83	0.06	NA	NA	1.47	0.36	NA	NA	NA
3	84	Matas Striber	Supplement	J	SCC	NA	350	ml	Light grey	44.30	44.30	0.17	0.00	NA	0.03	0.00	35.00	7.83	0.06	NA	NA	1.47	0.36	NA	NA	NA
3	85	Matas Striber	Supplement	J	SCC	NA	350	ml	Light grey	44.30	44.30	0.17	0.00	NA	0.03	0.00	35.00	7.83	0.06	NA	NA	1.47	0.36	NA	NA	NA
3	86	Matas Striber	Supplement	J	SCC	NA	350	ml	Light grey	44.30	44.30	0.17	0.00	NA	0.03	0.00	35.00	7.83	0.06	NA	NA	1.47	0.36	NA	NA	NA
3	87	Matas Striber	Supplement	J	SCC	NA	350	ml	Light grey	44.30	44.30	0.17	0.00	NA	0.03	0.00	35.00	7.83	0.06	NA	NA	1.47	0.36	NA	NA	NA
3	88	Matas Striber	Supplement	J	SCC	NA	350	ml	Light grey	44.30	44.30	0.17	0.00	NA	0.03	0.00	35.00	7.83	0.06	NA	NA	1.47	0.36	NA	NA	NA
3	89	Matas Striber	Supplement	J	SCC	NA	350	ml	Light grey	44.30	44.30	0.17	0.00	NA	0.03	0.00	35.00	7.83	0.06	NA	NA	1.47	0.36	NA	NA	NA
3	90	Matas Striber	Supplement	J	SCC	NA	350	ml	Light grey	44.30	44.30	0.17	0.00	NA	0.03	0.00	35.00	7.83	0.06	NA	NA	1.47	0.36	NA	NA	NA
3	91	Matas Striber	Supplement	J	SCC	NA	350	ml	Light grey	44.30	44.30	0.17	0.00	NA	0.03	0.00	35.00	7.83	0.06	NA	NA	1.47	0.36	NA	NA	NA
3	92	Matas Striber	Supplement	J	SCC	NA	350	ml	Light grey	44.30	44.30	0.17	0.00	NA	0.03	0.00	35.00	7.83	0.06	NA	NA	1.47	0.36	NA	NA	NA
3	93	Matas Striber	Supplement	J	SCC	NA	350	ml	Light grey	44.30	44.30	0.17	0.00	NA	0.03	0.00	35.00	7.83	0.06	NA	NA	1.47	0.36	NA	NA	NA
3	94	Matas Striber	Supplement	J	SCC	NA	350	ml	Light grey	44.30	44.30	0.17	0.00	NA	0.03	0.00	35.00	7.83	0.06	NA	NA	1.47	0.36	NA	NA	NA
3	95	Matas Striber	Supplement	J	SCC	NA	350	ml	Light grey	44.30	44.30	0.17	0.00	NA	0.03	0.00	35.00	7.83	0.06	NA	NA	1.47	0.36	NA	NA	NA
3	96	Matas Striber	Supplement	J	SCC	NA	350	ml	Light grey	44.30	44.30	0.17	0.00	NA	0.03	0.00	35.00	7.83	0.06	NA	NA	1.47	0.36	NA	NA	NA
3	97	Matas Striber	Supplement	J	SCC	NA	350	ml	Light grey	44.30	44.30	0.17	0.00	NA	0.03	0.00	35.00	7.83	0.06	NA	NA	1.47	0.36	NA	NA	NA
3	98	Matas Striber	Supplement	J	SCC	NA	350	ml	Light grey	44.30	44.30	0.17	0.00	NA	0.03	0.00	35.00	7.83	0.06	NA	NA	1.47	0.36	NA	NA	NA
3	99	Matas Striber	Supplement	J	SCC	NA	350	ml	Light grey	44.30	44.30	0.17	0.00	NA	0.03	0.00	35.00	7.83	0.06	NA	NA	1.47	0.36	NA	NA	NA
3	100	Matas Striber	Supplement	J	SCC	NA	350	ml	Light grey	44.30	44.30	0.17	0.00	NA	0.03	0.00	35.00	7.83	0.06	NA	NA	1.47	0.36	NA	NA	NA
3	101	Matas Striber	Supplement	J	SCC	NA	350	ml	Light grey	44.30	44.30	0.17	0.00	NA	0.03	0.00	35.00	7.83	0.06	NA	NA	1.47	0.36	NA	NA	NA
3	102	Matas Striber	Supplement	J	SCC	NA	350	ml	Light grey	44.30	44.30	0.17	0.00	NA	0.03	0.00	35.00	7.83	0.06	NA	NA	1.47	0.36	NA	NA	NA
3	103	Matas Striber	Supplement	J	SCC	NA	350	ml	Light grey	44.30	44.30	0.17	0.00	NA	0.03	0.00	35.00	7.83	0.06	NA	NA	1.47	0.36	NA	NA	NA
3	104	Matas Striber	Supplement	J	SCC	NA	350	ml	Light grey	44.30	44.30	0.17	0.00	NA	0.03	0.00	35.00	7.83	0.06	NA	NA	1.47	0.36	NA	NA	NA
3	105	Matas Striber	Supplement	J	SCC	NA	350	ml	Light grey	44.30	44.30	0.17	0.00	NA	0.03	0.00	35.00	7.83	0.06	NA	NA	1.47	0.36	NA	NA	NA
3	106	Matas Striber	Supplement	J	SCC	NA	350	ml	Light grey	44.30	44.30	0.17	0.00	NA	0.03	0.00	35.00	7.83	0.06	NA	NA	1.47	0.36	NA	NA	NA
3	107	Matas Striber	Supplement	J	SCC	NA	350	ml	Light grey	44.30	44.30	0.17	0.00	NA	0.03	0.00	35.00	7.83	0.06	NA	NA	1.47	0.36	NA	NA	NA
3	108	Matas Striber	Supplement	J	SCC	NA	350	ml	Light grey	44.30	44.30	0.17	0.00	NA	0.03	0.00	35.00	7.83	0.06	NA	NA	1.47	0.36	NA	NA	NA
3	109	Matas Striber	Supplement	J	SCC	NA	350	ml	Light grey	44.30	44.30	0.17	0.00	NA	0.03	0.00	35.00	7.83	0.06	NA	NA	1.47	0.36	NA	NA	NA
3	110	Matas Striber	Supplement	J	SCC	NA	350	ml	Light grey	44.30	44.30	0.17	0.00	NA	0.03	0.00	35.00	7.83	0.06	NA	NA	1.47	0.36	NA	NA	NA
3	111	Matas Striber	Supplement	J	SCC	NA	350	ml	Light grey	44.30	44.30	0.17	0.00	NA	0.03	0.00	35.00	7.83	0.06	NA	NA	1.47	0.36	NA	NA	NA
3	112	Matas Striber	Supplement	J	SCC	NA	350	ml	Light grey	44.30	44.30	0.17	0.00	NA	0.03	0.00	35.00	7.83	0.06	NA	NA	1.47	0.36	NA	NA	NA
3	113	Matas Striber	Supplement	J	SCC	NA	350	ml	Light grey	44.30	44.30	0.17	0.00	NA	0.03	0.00	35.00	7.83	0.06	NA	NA	1.47	0.36	NA	NA	NA
3	114	Matas Striber	Supplement	J	SCC	NA	350	ml	Light grey	44.30	44.30	0.17	0.00	NA	0.03	0.00	35.00	7.83	0.06	NA	NA	1.47	0.36	NA	NA	NA
3	115	Matas Striber	Supplement	J	SCC	NA	350	ml	Light grey	44.30	44.30	0.17	0.00	NA	0.03	0.00	35.00	7.83	0.06	NA	NA	1.47	0.36	NA	NA	NA
3	116	Matas Striber	Supplement	J	SCC	NA	350	ml	Light grey	44.30	44.30	0.17	0.00	NA	0.03	0.00	35.00	7.83	0.06	NA	NA	1.47	0.36	NA	NA	NA
3	117	Matas Striber	Supplement	J	SCC	NA	350	ml	Light grey	44.30	44.30	0.17	0.00	NA	0.03	0.00	35.00	7.83	0.06	NA	NA	1.47	0.36	NA	NA	NA
3	118	Matas Striber	Supplement	J	SCC	NA	350	ml	Light grey	44.30	44.30	0.17	0.00	NA	0.03	0.00	35.00	7.83	0.06	NA	NA	1.47	0.36	NA	NA	NA
3	119	Matas Striber	Supplement	J	SCC	NA	350	ml	Light grey	44.30	44.30	0.17	0.00	NA	0.03	0.00	35.00	7.83	0.06	NA	NA	1.47	0.36	NA	NA	NA
3	120	Matas Striber	Supplement	J	SCC	NA	350	ml	Light grey	44.30	44.30	0.17	0.00	NA	0.03	0.00	35.00	7.83	0.06	NA	NA	1.47	0.36	NA	NA	NA
3	121	Matas Striber	Supplement	J	SCC	NA	350	ml	Light grey	44.30	44.30	0.17	0.00	NA	0.03	0.00	35.00	7.83	0.06	NA	NA	1.47	0.36	NA	NA	NA
3	122	Matas Striber	Supplement	J	SCC	NA	350	ml	Light grey	44.30	44.30	0.17	0.00	NA	0.03	0.00	35.00	7.83	0.06	NA	NA	1.47	0.36	NA	NA	NA
3	123	Matas Striber	Supplement	J	SCC	NA	350	ml	Light grey	44.30	44.30	0.17	0.00	NA	0.03	0.00	35.00	7.83	0.06	NA	NA	1.47	0.36	NA	NA	NA
3	124	Matas Striber	Supplement	J	SCC	NA	350	ml	Light grey	44.30	44.30	0.17	0.00	NA	0.03	0.00	35.00	7.83	0.06	NA	NA	1.47	0.36	NA	NA	NA
3	125	Matas Striber	Supplement	J	SCC	NA	350	ml	Light grey	44.30	44.30	0.17	0.00	NA	0.03	0.00	35.00	7.83	0.06	NA	NA	1.47	0.36	NA	NA	NA
3	126	Matas Striber	Supplement	J	SCC	NA	350	ml	Light grey	44.30	44.30	0.17	0.00	NA	0.03	0.00	35.00	7.83	0.06	NA	NA	1.47	0.36	NA	NA	NA
3	127	Matas Striber	Supplement	J	SCC	NA	350	ml	Light grey	44.30	44.30	0.17	0.00	NA	0.03	0.00	35.00	7.83	0.06	NA	NA	1.47	0.36	NA	NA	NA
3	128	Matas Striber	Supplement	J	SCC	NA	350	ml	Light grey	44.30	44.30	0.17	0.00	NA	0.03	0.00	35.00	7.83	0.06	NA	NA	1.47	0.36	NA	NA	NA
3	129	Matas Striber	Supplement	J	SCC	NA	350	ml	Light grey	44.30	44.30	0.17	0.00	NA	0.03	0.00	35.00	7.83	0.06	NA	NA	1.47	0.36	NA	NA	NA
3	130	Matas Striber	Supplement	J	SCC	NA	350	ml	Light grey	44.30	44.30	0.17	0.00	NA	0.03	0.00	35.00	7.83	0.06	NA	NA	1.47	0.36	NA	NA	NA
3	131	Matas Striber	Supplement	J	SCC	NA	350	ml	Light grey	44.30	44.30	0.17	0.00	NA	0.03	0.00	35.00	7.83	0.06	NA	NA	1.47	0.36	NA	NA	NA
3	132	Matas Striber	Supplement	J	SCC	NA	350	ml	Light grey	44.30	44.30	0.17	0.00	NA	0.03	0.00	35.00	7.83	0.06	NA	NA	1.47	0.36	NA	NA	NA
3	133	Matas Striber	Supplement	J	SCC	NA	350	ml	Light grey	44.30	44.30	0.17	0.00	NA	0.03	0.00	35.00	7.83	0.06	NA	NA	1.47	0.36	NA	NA	NA
3	134	Matas Striber	Supplement	J	SCC	NA	350	ml	Light grey	44.30	44.30	0.17	0.00	NA	0.03	0.00	35.00	7.83	0.06	NA	NA	1.47	0.36	NA	NA	NA
3	135	Matas Striber	Supplement	J	SCC	NA	350	ml	Light grey	44.30	44.30	0.17	0.00	NA	0.03	0.00	35.00	7.83	0.06	NA	NA	1.47	0.36	NA	NA	NA
3	136	Matas Striber	Supplement	J	SCC	NA	350	ml	Light grey	44.30	44.30	0.17	0.00	NA	0.03	0.00	35.00	7.83	0.06	NA	NA	1.47	0.36	NA	NA	NA
3	137	Matas Striber	Supplement	J	SCC	NA	350	ml	Light grey	44.30	44.30	0.17	0.00	NA	0.03	0.00	35.00	7.83	0.06	NA	NA	1.47	0.36	NA	NA	NA
4	1	Matas Striber	Supplement	J	SCA	NA	350	ml	Light grey	40.50	40.36	0.61	0.14	NA	0.10	0.00	34.76	3.37	0.12	NA	NA	1.57	0.36	Plastic seal	0.67	0.02
4	2	Matas Striber	Supplement	J	SCA	NA	350	ml	Light grey	39.70	40.36	0.61	0.00	NA	0.10	0.00	34.76	3.37	0.12	NA	NA	1.57	0.36	Plastic seal	0.67	0.02
4	3	Matas Striber	Supplement	J	SCA	NA	350	ml	Light grey	40.90	40.36	0.61	0.54	NA	0.10	0.00	34.76	3.37	0.12	NA	NA	1.57	0.36	Plastic seal	0.67	0.02
4	4	Matas Striber	Supplement	J	SCA	NA	350	ml	Light grey	40.37	40.36	0.61	0.00	NA	0.10	0.00	34.76	3.37	0.12	NA	NA	1.57	0.36	Plastic seal	0.67	0.02
4	5	Matas Striber	Supplement	J	SCA	NA	350	ml	Light grey	40.37	40.36	0.61	0.00	NA	0.10	0.00	34.76	3.37	0.12	NA	NA	1.57	0.36	Plastic seal	0.67	0.02
4	6	Matas Striber	Supplement	J	SCA	NA	350	ml	Light grey	40.37	40.36	0.61	0.00	NA	0.10	0.00	34.76	3.37	0.12	NA	NA	1.57	0.36	Plastic seal	0.67	0.02
4	7	Matas Striber	Supplement	J	SCA	NA	350	ml	Light grey	40.37	40.36	0.61	0.00	NA	0.10	0.00	34.76	3.37	0.12	NA	NA	1.57	0.36	Plastic seal	0.67	0.02
4	8	Matas Striber	Supplement	J	SCA	NA	350	ml	Light grey	40.37	40.36	0.61	0.00	NA	0.10	0.00	34.76	3.37	0.12	NA	NA	1.57	0.36	Plastic seal	0.67	0.02
4	9	Matas Striber	Supplement	J	SCA	NA	350	ml	Light grey	40.37	40.36	0.61	0.00	NA	0.10	0.00	34.76	3.37	0.12	NA	NA	1.57	0.36	Plastic seal	0.67	0.02
4	10	Matas Striber	Supplement	J	SCA	NA	350	ml	Light grey	40.37	40.36	0.61	0.00	NA	0.10	0.00	34.76	3.37	0.12	NA	NA	1.57	0.36	Plastic seal	0.67	0.02
4	11	Matas Striber	Supplement	J	SCA	NA	350	ml	Light grey	40.37	40.36	0.61	0.00	NA	0.10	0.00	34.76	3.37	0.12	NA	NA	1.57	0.36	Plastic seal	0.67	0.02
4	12	Matas Striber	Supplement	J	SCA	NA	350	ml	Light grey	40.37	40.36	0.61	0.00	NA	0.10	0.00	34.76	3.37	0.12	NA	NA	1.57	0.36	Plastic seal	0.67	0.02
4	13	Matas Striber	Supplement	J	SCA	NA	350	ml	Light grey	40.37	40.36	0.61	0.00	NA	0.10	0.00	34.76	3.37	0.12	NA	NA	1.57	0.36	Plastic seal	0.67	0.02
4	14	Matas Striber	Supplement	J	SCA	NA	350	ml	Light grey	40.37	40.36	0.61	0.00	NA	0.10	0.00	34.76	3.37	0.12	NA	NA	1.57	0.36	Plastic seal	0.67	0.02
4	15	Matas Striber	Supplement	J	SCA	NA	350	ml	Light grey	40.37	40.36	0.61	0.00	NA	0.10	0.00	34.76	3.37	0.12	NA	NA	1.57	0.36	Plastic seal	0.67	0.02
4	16	Matas Striber	Supplement	J	SCA	NA	350	ml	Light grey	40.37	40.36	0.61	0.00	NA	0.10	0.00	34.76	3.37	0.12	NA	NA	1.57	0.36	Plastic seal	0.67	0.02
4	17	Matas Striber	Supplement	J	SCA	NA	350	ml	Light grey	39.80	39.70	0.66	0.10	NA	0.10	0.00	34.76	3.37	0.12	NA	NA	1.57	0.36	NA	NA	NA
4	18	Matas Striber	Supplement	J	SCA	NA	350	ml	Light grey	39.00	39.70	0.66	0.00	NA	0.10	0.00	34.76	3.37	0.12	NA	NA	1.57	0.36	NA	NA	NA
4	19	Matas Striber	Supplement	J	SCA	NA	350	ml	Light grey	40.30	39.70	0.66	0.60	NA	0.10	0.00	34.76	3.37	0.12	NA	NA	1.57	0.36	NA	NA	NA
4	20	Matas Striber	Supplement	J	SCA	NA	350	ml	Light grey	39.70	39.70	0.66	0.00	NA	0.10	0.00	34.76	3.37	0.12	NA	NA	1.57	0.36	NA	NA	NA
4	21	Matas Striber	Supplement	J	SCA	NA	350	ml	Light grey	39.70	39.70	0.66	0.00	NA	0.10	0.00	34.76	3.37	0.12	NA	NA	1.57	0.36	NA	NA	NA
4	22	Matas Striber	Supplement	J	SCA	NA	350	ml	Light grey	39.70	39.70	0.66	0.00	NA	0.10	0.00	34.76	3.37	0.12	NA	NA	1.57	0.36	NA	NA	NA
4	23	Matas Striber	Supplement	J	SCA	NA	350	ml	Light grey	39.70	39.70	0.66	0.00	NA	0.10	0.00	34.76	3.37	0.12	NA	NA	1.57	0.36	NA	NA	NA
4	24	Matas Striber	Supplement	J	SCA	NA	350	ml	Light grey	39.70	39.70	0.66	0.00	NA	0.10	0.00	34.76	3.37	0.12	NA	NA	1.57	0.36	NA	NA	NA
4	25	Matas Striber	Supplement	J	SCA	NA	350	ml	Light grey	39.70	39.70	0.66	0.00	NA	0.10	0.00	34.76	3.37	0.12	NA	NA	1.57	0.36	NA	NA	NA
4	26	Matas Striber	Supplement	J	SCA	NA	350	ml	Light grey	39.70	39.70	0.66	0.00	NA	0.10	0.00	34.76	3.37	0.12	NA	NA	1.57	0.36	NA	NA	NA
4	27	Matas Striber	Supplement	J	SCA	NA	350	ml	Light grey	39.70	39.70	0.66	0.00	NA	0.10	0.00	34.76	3.37	0.12	NA	NA	1.57	0.36	NA	NA	NA
4	28	Matas Striber	Supplement	J	SCA	NA	350	ml	Light grey	39.70	39.70	0.66	0.00	NA	0.10	0.00	34.76	3.37	0.12	NA	NA	1.57	0.36	NA	NA	NA
4	29	Matas Striber	Supplement	J	SCA	NA	350	ml	Light grey	39.70	39.70	0.66	0.00	NA	0.10	0.00	34.76	3.37	0.12	NA	NA	1.57	0.36	NA	NA	NA
4	30	Matas Striber	Supplement	J	SCA	NA	350	ml	Light grey	39.70	39.70	0.66	0.00	NA	0.10	0.00	34.76	3.37	0.12	NA	NA	1.57	0.36	NA	NA	NA
4	31	Matas Striber	Supplement	J	SCA	NA	350	ml	Light grey	39.70	39.70	0.66	0.00	NA	0.10	0.00	34.76	3.37	0.12	NA	NA	1.57	0.36	NA	NA	NA
4	32	Matas Striber	Supplement	J	SCA	NA	350	ml	Light grey	39.70	39.70	0.66	0.00	NA	0.10	0.00	34.76	3.37	0.12	NA	NA	1.57	0.36	NA	NA	NA
4	33	Matas Striber	Supplement	J	SCA	NA	350	ml	Light grey	39.70	39.70	0.66	0.00	NA	0.10	0.00	34.76	3.37	0.12	NA	NA	1.57	0.36	NA	NA	NA
4	34	Matas Striber	Supplement	J	SCA	NA	350	ml	Light grey	39.70	39.70	0.66	0.00	NA	0.10	0.00	34.76	3.37	0.12	NA	NA	1.57	0.36	NA	NA	NA
4	35	Matas Striber	Supplement	J	SCA	NA	350	ml	Light grey	39.70	39.70	0.66	0.00	NA	0.10	0.00	34.76	3.37	0.12	NA	NA	1.57	0.36	NA	NA	NA
4	36	Matas Striber	Supplement	J	SCA	NA	350	ml	Light grey	39.70	39.70	0.66	0.00	NA	0.10	0.00	34.76	3.37	0.12	NA	NA	1.57	0.36	NA	NA	NA
4	37	Matas Striber	Supplement	J	SCA	NA	350	ml	Light grey	39.70	39.70	0.66	0.00	NA	0.10	0.00	34.76	3.37	0.12	NA	NA	1.57	0.36	NA	NA	NA
4	38	Matas Striber	Supplement	J	SCA	NA	350	ml	Light grey	39.70	39.70	0.66	0.00	NA	0.10	0.00	34.76	3.37	0.12	NA	NA	1.57	0.36	NA	NA	NA
4	39	Matas Striber	Supplement	J	SCA	NA	350	ml	Light grey	39.70	39.70	0.66	0.00	NA	0.10	0.00	34.76	3.37	0.12	NA	NA	1.57	0.36	NA	NA	NA
4	40	Matas Striber	Supplement	J	SCA	NA	350	ml	Light grey	39.70	39.70	0.66	0.00	NA	0.10	0.00	34.76	3.37	0.12	NA	NA	1.57	0.36	NA	NA	NA
4	41	Matas Striber	Supplement	J	SCA	NA	350	ml	Light grey	39.70	39.70	0.66	0.00	NA	0.10	0.00	34.76	3.37	0.12	NA	NA	1.57	0.36	NA	NA	NA
4	42	Matas Striber	Supplement	J	SCA	NA	350	ml	Light grey	39.70	39.70	0.66	0.00	NA	0.10	0.00	34.76	3.37	0.12	NA	NA	1.57	0.36	NA	NA	NA
4	43	Matas Striber	Supplement	J	SCA	NA	350	ml	Light grey	39.70	39.70	0.66	0.00	NA	0.10	0.00	34.76	3.37	0.12	NA	NA	1.57	0.36	NA	NA	NA
4	44	Matas Striber	Supplement	J	SCA	NA	350	ml	Light grey	39.70	39.70	0.66	0.00	NA	0.10	0.00	34.76	3.37	0.12	NA	NA	1.57	0.36	NA	NA	NA
4	45	Matas Striber	Supplement	J	SCA	NA	350	ml	Light grey	39.70	39.70	0.66	0.00	NA	0.10	0.00	34.76	3.37	0.12	NA	NA	1.57	0.36	NA	NA	NA
4	46	Matas Striber	Supplement	J	SCA	NA	350	ml	Light grey	39.70	39.70	0.66	0.00	NA	0.10	0.00	34.76	3.37	0.12	NA	NA	1.57	0.36	NA	NA	NA
4	47	Matas Striber	Supplement	J	SCA	NA	350	ml	Light grey	39.70	39.70	0.66	0.00	NA	0.10	0.00	34.76	3.37	0.12	NA	NA	1.57	0.36	NA	NA	NA
4	48	Matas Striber	Supplement	J	SCA	NA	350	ml	Light grey	39.70	39.70	0.66	0.00	NA	0.10	0.00	34.76	3.37	0.12	NA	NA	1.57	0.36	NA	NA	NA
4	49	Matas Striber	Supplement	J	SCA	NA	350	ml	Light grey	39.70	39.70	0.66	0.00	NA	0.10	0.00	34.76	3.37	0.12	NA	NA	1.57	0.36	NA	NA	NA
4	50	Matas Striber	Supplement	J	SCA	NA	350	ml	Light grey	39.70	39.70	0.66	0.00	NA	0.10	0.00	34.76	3.37	0.12	NA	NA	1.57	0.36	NA	NA	NA
4	51	Matas Striber	Supplement	J	SCA	NA	350	ml	Light grey	39.70	39.70	0.66	0.00	NA	0.10	0.00	34.76	3.37	0.12	NA	NA	1.57	0.36	NA	NA	NA
4	52	Matas Striber	Supplement	J	SCA	NA	350	ml	Light grey	39.70	39.70	0.66	0.00	NA	0.10	0.00	34.76	3.37	0.12	NA	NA	1.57	0.36	NA	NA	NA
4	53	Matas Striber	Supplement	J	SCA	NA	350	ml	Light grey	39.70	39.70	0.66	0.00	NA	0.10	0.00	34.76	3.37	0.12	NA	NA	1.57	0.36	NA	NA	NA
4	54	Matas Striber	Supplement	J	SCA	NA	350	ml	Light grey	39.70	39.70	0.66	0.00	NA	0.10	0.00	34.76	3.37	0.12	NA	NA	1.57	0.36	NA	NA	NA
4	55	Matas Striber	Supplement	J	SCA	NA	350	ml	Light grey	39.70	39.70	0.66	0.00	NA	0.10	0.00	34.76	3.37	0.12	NA	NA	1.57	0.36	NA	NA	NA
4	56	Matas Striber	Supplement	J	SCA	NA	350	ml	Light grey	39.70	39.70	0.66	0.00	NA	0.10	0.00	34.76	3.37	0.12	NA	NA	1.57	0.36	NA	NA	NA
4	57	Matas Striber	Supplement	J	SCA	NA	350	ml	Light grey	39.70	39.70	0.66	0.00	NA	0.10	0.00	34.76	3.37	0.12	NA	NA	1.57	0.36	NA	NA	NA
4	58	Matas Striber	Supplement	J	SCA	NA	350	ml	Light grey	39.70	39.70	0.66	0.00	NA	0.10	0.00	34.76	3.37	0.12	NA	NA	1.57	0.36	NA	NA	NA
4	59	Matas Striber	Supplement	J	SCA	NA	350	ml	Light grey	39.70	39.70	0.66	0.00	NA	0.10	0.00	34.76	3.37	0.12	NA	NA	1.57	0.36	NA	NA	NA
4	60	Matas Striber	Supplement	J	SCA	NA	350	ml	Light grey	39.70	39.70	0.66	0.00	NA	0.10	0.00	34.76	3.37	0.12	NA	NA	1.57	0.36	NA	NA	NA
4	61	Matas Striber	Supplement	J	SCA	NA	350	ml	Light grey	39.70	39.70	0.66	0.00	NA	0.10	0.00	34.76	3.37	0.12	NA	NA	1.57	0.36	NA	NA	NA
4	62	Matas Striber	Supplement	J	SCA	NA	350	ml	Light grey	39.70	39.70	0.66	0.00	NA	0.10	0.00	34.76	3.37	0.12	NA	NA	1.57	0.36	NA	NA	NA
4	63	Matas Striber	Supplement	J	SCA	NA	350	ml	Light grey	39.70	39.70	0.66	0.00	NA	0.10	0.00	34.76	3.37	0.12	NA	NA	1.57	0.36	NA	NA	NA
4	64	Matas Striber	Supplement	J	SCA	NA	350	ml	Light grey	39.70	39.70	0.66	0.00	NA	0.10	0.00	34.76	3.37	0.12	NA	NA	1.57	0.36	NA	NA	NA
5	1	Matas Striber	Supplement	J	NA	MC	350	ml	Light grey	44.90	37.13	0.21	7.77	NA	3.05	0.02	34.87	NA	NA	NA	NA	1.60	0.00	Plastic seal	0.67	0.03
5	2	Matas Striber	Supplement	J	NA	MC	350	ml	Light grey	45.20	37.13	0.21	8.07	NA	3.05	0.02	34.87	NA	NA	NA	NA	1.60	0.00	Plastic seal	0.67	0.03
5	3	Matas Striber	Supplement	J	NA	MC	350	ml	Light grey	44.80	37.13	0.21	7.67	NA	3.05	0.02	34.87	NA	NA	NA	NA	1.60	0.00	Plastic seal	0.67	0.03
5	4	Matas Striber	Supplement	J	NA	MC	350	ml	Light grey	44.97	37.13	0.21	7.83	NA	3.05	0.02	34.87	NA	NA	NA	NA	1.60	0.00	Plastic seal	0.67	0.03
5	5	Matas Striber	Supplement	J	NA	MC	350	ml	Light grey	44.97	37.13	0.21	7.83	NA	3.05	0.02	34.87	NA	NA	NA	NA	1.60	0.00	Plastic seal	0.67	0.03
5	6	Matas Striber	Supplement	J	NA	MC	350	ml	Light grey	44.97	37.13	0.21	7.83	NA	3.05	0.02	34.87	NA	NA	NA	NA	1.60	0.00	Plastic seal	0.67	0.03
5	7	Matas Striber	Supplement	J	NA	MC	350	ml	Light grey	44.97	37.13	0.21	7.83	NA	3.05	0.02	34.87	NA	NA	NA	NA	1.60	0.00	Plastic seal	0.67	0.03
5	8	Matas Striber	Supplement	J	NA	MC	350	ml	Light grey	44.97	37.13	0.21	7.83	NA	3.05	0.02	34.87	NA	NA	NA	NA	1.60	0.00	Plastic seal	0.67	0.03
5	9	Matas Striber	Supplement	J	NA	MC	350	ml	Light grey	36.37	36.47	0.17	0.00	NA	3.05	0.00	34.87	NA	NA	NA	NA	1.60	0.00	NA	NA	NA
5	10	Matas Striber	Supplement	J	NA	MC	350	ml	Light grey	36.67	36.47	0.17	0.20	NA	3.05	0.00	34.87	NA	NA	NA	NA	1.60	0.00	NA	NA	NA
5	11	Matas Striber	Supplement	J	NA	MC	350	ml	Light grey	36.37	36.47	0.17	0.00	NA	3.05	0.00	34.87	NA	NA	NA	NA	1.60	0.00	NA	NA	NA
5	12	Matas Striber	Supplement	J	NA	MC	350	ml	Light grey	36.47	36.47	0.17	0.00	NA	3.05	0.00	34.87	NA	NA	NA	NA	1.60	0.00	NA	NA	NA
5	13	Matas Striber	Supplement	J	NA	MC	350	ml	Light grey	36.47	36.47	0.17	0.00	NA	3.05	0.00	34.87	NA	NA	NA	NA	1.60	0.00	NA	NA	NA
5	14	Matas Striber	Supplement	J	NA	MC	350	ml	Light grey	36.47	36.47	0.17	0.00	NA	3.05	0.00	34.87	NA	NA	NA	NA	1.60	0.00	NA	NA	NA
5	15	Matas Striber	Supplement	J	NA	MC	350	ml	Light grey	36.47	36.47	0.17	0.00	NA	3.05	0.00	34.87	NA	NA	NA	NA	1.60	0.00	NA	NA	NA
5	16	Matas Striber	Supplement	J	NA	MC	350	ml	Light grey	36.47	36.47	0.17	0.00	NA	3.05	0.00	34.87	NA	NA	NA	NA	1.60	0.00	NA	NA	NA
5	17	Matas Striber	Supplement	J	NA	MC	350	ml	Light grey	36.47	36.47	0.17	0.00	NA	3.05	0.00	34.87	NA	NA	NA	NA	1.60	0.00	NA	NA	NA
5	18	Matas Striber	Supplement	J	NA	MC	350	ml	Light grey	36.47	36.47	0.17	0.00	NA	3.05	0.00	34.87	NA	NA	NA	NA	1.60	0.00	NA	NA	NA
5	19	Matas Striber	Supplement	J	NA	MC	350	ml	Light grey	36.47	36.47	0.17	0.00	NA	3.05	0.00	34.87	NA	NA	NA	NA	1.60	0.00	NA	NA	NA
5	20	Matas Striber	Supplement	J	NA	MC	350	ml	Light grey	36.47	36.47	0.17	0.00	NA	3.05	0.00	34.87	NA	NA	NA	NA	1.60	0.00	NA	NA	NA
5	21	Matas Striber	Supplement	J	NA	MC	350	ml	Light grey	36.47	36.47	0.17	0.00	NA	3.05	0.00	34.87	NA	NA	NA	NA	1.60	0.00	NA	NA	NA
5	22	Matas Striber	Supplement	J	NA	MC	350	ml	Light grey	36.47	36.47	0.17	0.00	NA	3.05	0.00	34.87	NA	NA	NA	NA	1.60	0.00	NA	NA	NA
5	23	Matas Striber	Supplement	J	NA	MC	350	ml	Light grey	36.47	36.47	0.17	0.00	NA	3.05	0.00	34.87	NA	NA	NA	NA	1.60	0.00	NA	NA	NA
5	24	Matas Striber	Supplement	J	NA	MC	350	ml	Light grey	36.47	36.47	0.17	0.00	NA	3.05	0.00	34.87	NA	NA	NA	NA	1.60	0.00	NA	NA	NA
5	25	Matas Striber	Supplement	J	NA	MC	350	ml	Light grey	36.47	36.47	0.17	0.00	NA	3.05	0.00	34.87	NA	NA	NA	NA	1.60	0.00	NA	NA	NA
5	26	Matas Striber	Supplement	J	NA	MC	350	ml	Light grey	36.47	36.47	0.17	0.00	NA	3.05	0.00	34.87	NA	NA	NA	NA	1.60	0.00	NA	NA	NA
5	27	Matas Striber	Supplement	J	NA	MC	350	ml	Light grey	36.47	36.47	0.17	0.00	NA	3.05	0.00	34.87	NA	NA	NA	NA	1.60	0.00	NA	NA	NA
5	28	Matas Striber	Supplement	J	NA	MC	350	ml	Light grey	36.47	36.47	0.17	0.00	NA	3.05	0.00	34.87	NA	NA	NA	NA	1.60	0.00	NA	NA	NA
5	29	Matas Striber	Supplement	J	NA	MC	350	ml	Light grey	36.47	36.47	0.17	0.00	NA	3.05	0.00	34.87	NA	NA	NA	NA	1.60	0.00	NA	NA	NA
5	30	Matas Striber	Supplement	J	NA	MC	350	ml	Light grey	36.47	36.47	0.17	0.00	NA	3.05	0.00	34.87	NA	NA	NA	NA	1.60	0.00	NA	NA	NA
5	31	Matas Striber	Supplement	J	NA	MC	350	ml	Light grey	36.47	36.47	0.17	0.00	NA	3.05	0.00	34.87	NA	NA	NA	NA	1.60	0.00	NA	NA	NA
5	32	Matas Striber	Supplement	J	NA	MC	350	ml	Light grey	36.47	36.47	0.17	0.00	NA	3.05	0.00	34.87	NA	NA	NA	NA	1.60	0.00	NA	NA	NA
5	33	Matas Striber	Supplement	J	NA	MC	350	ml	Light grey	36.47	36.47	0.17	0.00	NA	3.05	0.00	34.87	NA	NA	NA	NA	1.60	0.00	NA	NA	NA
5	34	Matas Striber	Supplement	J	NA	MC	350	ml	Light grey	36.47	36.47	0.17	0.00	NA	3.05	0.00	34.87	NA	NA	NA	NA	1.60	0.00	NA	NA	NA
5	35	Matas Striber	Supplement	J	NA	MC	350	ml	Light grey	36.47	36.47	0.17	0.00	NA	3.05	0.00	34.87	NA	NA	NA	NA	1.60	0.00	NA	NA	NA
5	36	Matas Striber	Supplement	J	NA	MC	350	ml	Light grey	36.47	36.47	0.17	0.00	NA	3.05	0.00	34.87	NA	NA	NA	NA	1.60	0.00	NA	NA	NA
5	37	Matas Striber	Supplement	J	NA	MC	350	ml	Light grey	36.47	36.47	0.17	0.00	NA	3.05	0.00	34.87	NA	NA	NA	NA	1.60	0.00	NA	NA	NA
5	38	Matas Striber	Supplement	J	NA	MC	350	ml	Light grey	36.47	36.47	0.17	0.00	NA	3.05	0.00	34.87	NA	NA	NA	NA	1.60	0.00	NA	NA	NA
5	39	Matas Striber	Supplement	J	NA	MC	350	ml	Light grey	36.47	36.47	0.17	0.00	NA	3.05	0.00	34.87	NA	NA	NA	NA	1.60	0.00	NA	NA	NA
5	40	Matas Striber	Supplement	J	NA	MC	350	ml	Light grey	36.47	36.47	0.17	0.00	NA	3.05	0.00	34.87	NA	NA	NA	NA	1.60	0.00	NA	NA	NA
5	41	Matas Striber	Supplement	J	NA	MC	350	ml	Light grey	36.47	36.47	0.17	0.00	NA	3.05	0.00	34.87	NA	NA	NA	NA	1.60	0.00	NA	NA	NA
5	42	Matas Striber	Supplement	J	NA	MC	350	ml	Light grey	36.47	36.47	0.17	0.00	NA	3.05	0.00	34.87	NA	NA	NA	NA	1.60	0.00	NA	NA	NA
5	43	Matas Striber	Supplement	J	NA	MC	350	ml	Light grey	36.47	36.47	0.17	0.00	NA	3.05	0.00	34.87	NA	NA	NA	NA	1.60	0.00	NA	NA	NA
5	44	Matas Striber	Supplement	J	NA	MC	350	ml	Light grey	36.47	36.47	0.17	0.00	NA	3.05	0.00	34.87	NA	NA	NA	NA	1.60	0.00	NA	NA	NA
6	1	Matas Striber	Supplement	J	NA	MC	275	ml	Light grey	32.10	32.30	0.20	0.00	NA	0.03	0.00	30.20	NA	NA	NA	NA	1.53	0.00	Plastic seal	0.57	0.13
6	2	Matas Striber	Supplement	J	NA	MC	275	ml	Light grey	32.50	32.30	0.20	0.20	NA	0.03	0.00	30.20	NA	NA	NA	NA	1.53	0.00	Plastic seal	0.57	0.13
6	3	Matas Striber	Supplement	J	NA	MC	275	ml	Light grey	32.30	32.30	0.20	0.00	NA	0.03	0.00	30.20	NA	NA	NA	NA	1.53	0.00	Plastic seal	0.57	0.13
6	4	Matas Striber	Supplement	J	NA	MC	275	ml	Light grey	32.30	32.30	0.20	0.00	NA	0.03	0.00	30.20	NA	NA	NA	NA	1.53	0.00	Plastic seal	0.57	0.13
6	5	Matas Striber	Supplement	J	NA	MC	275	ml	Light grey	32.30	32.30	0.20	0.00	NA	0.03	0.00	30.20	NA	NA	NA	NA	1.53	0.00	Plastic seal	0.57	0.13
6	6	Matas Striber	Supplement	J	NA	MC	275	ml	Light grey	31.40	31.63	0.21	0.00	NA	0.03	0.00	30.10	NA	NA	NA	NA	1.53	0.00	NA	NA	NA
6	7	Matas Striber	Supplement	J	NA	MC	275	ml	Light grey	31.80	31.63	0.21	0.17	NA	0.03	0.00	30.10	NA	NA	NA	NA	1.53	0.00	NA	NA	NA
6	8	Matas Striber	Supplement	J	NA	MC	275	ml	Light grey	31.70	31.63	0.21	0.07	NA	0.03	0.00	30.10	NA	NA	NA	NA	1.53	0.00	NA	NA	NA
6	9	Matas Striber	Supplement	J	NA	MC	275	ml	Light grey	31.63	31.63	0.21	0.00	NA	0.03	0.00	30.10	NA	NA	NA	NA	1.53	0.00	NA	NA	NA
6	10	Matas Striber	Supplement	J	NA	MC	275	ml	Light grey	31.63	31.63	0.21	0.00	NA	0.03	0.00	30.10	NA	NA	NA	NA	1.53	0.00	NA	NA	NA
6	11	Matas Striber	Supplement	J	NA	MC	275	ml	Light grey	31.63	31.63	0.21	0.00	NA	0.03	0.00	30.10	NA	NA	NA	NA	1.53	0.00	NA	NA	NA
6	12	Matas Striber	Supplement	J	NA	MC	275	ml	Light grey	31.63	31.63	0.21	0.00	NA	0.03	0.00	30.10	NA	NA	NA	NA	1.53	0.00	NA	NA	NA
6	13	Matas Striber	Supplement	J	NA	MC	275	ml	Light grey	31.63	31.63	0.21	0.00	NA	0.03	0.00	30.10	NA	NA	NA	NA	1.53	0.00	NA	NA	NA
6	14	Matas Striber	Supplement	J	NA	MC	275	ml	Light grey	31.63	31.63	0.21	0.00	NA	0.03	0.00	30.10	NA	NA	NA	NA	1.53	0.00	NA	NA	NA
6	15	Matas Striber	Supplement	J	NA	MC	275	ml	Light grey	31.63	31.63	0.21	0.00	NA	0.03	0.00	30.10	NA	NA	NA	NA	1.53	0.00	NA	NA	NA
6	16	Matas Striber	Supplement	J	NA	MC	275	ml	Light grey	31.63	31.63	0.21	0.00	NA	0.03	0.00	30.10	NA	NA	NA	NA	1.53	0.00	NA	NA	NA
6	17	Matas Striber	Supplement	J	NA	MC	275	ml	Light grey	31.63	31.63	0.21	0.00	NA	0.03	0.00	30.10	NA	NA	NA	NA	1.53	0.00	NA	NA	NA
6	18	Matas Striber	Supplement	J	NA	MC	275	ml	Light grey	31.63	31.63	0.21	0.00	NA	0.03	0.00	30.10	NA	NA	NA	NA	1.53	0.00	NA	NA	NA
6	19	Matas Striber	Supplement	J	NA	MC	275	ml	Light grey	31.63	31.63	0.21	0.00	NA	0.03	0.00	30.10	NA	NA	NA	NA	1.53	0.00	NA	NA	NA
6	20	Matas Striber	Supplement	J	NA	MC	275	ml	Light grey	31.63	31.63	0.21	0.00	NA	0.03	0.00	30.10	NA	NA	NA	NA	1.53	0.00	NA	NA	NA
6	21	Matas Striber	Supplement	J	NA	MC	275	ml	Light grey	31.63	31.63	0.21	0.00	NA	0.03	0.00	30.10	NA	NA	NA	NA	1.53	0.00	NA	NA	NA
6	22	Matas Striber	Supplement	J	NA	MC	275	ml	Light grey	31.63	31.63	0.21	0.00	NA	0.03	0.00	30.10	NA	NA	NA	NA	1.53	0.00	NA	NA	NA
6	23	Matas Striber	Supplement	J	NA	MC	275	ml	Light grey	31.63	31.63	0.21	0.00	NA	0.03	0.00	30.10	NA	NA	NA	NA	1.53	0.00	NA	NA	NA
6	24	Matas Striber	Supplement	J	NA	MC	275	ml	Light grey	31.63	31.63	0.21	0.00	NA	0.03	0.00	30.10	NA	NA	NA	NA	1.53	0.00	NA	NA	NA
6	25	Matas Striber	Supplement	J	NA	MC	275	ml	Light grey	31.63	31.63	0.21	0.00	NA	0.03	0.00	30.10	NA	NA	NA	NA	1.53	0.00	NA	NA	NA
6	26	Matas Striber	Supplement	J	NA	MC	275	ml	Light grey	31.63	31.63	0.21	0.00	NA	0.03	0.00	30.10	NA	NA	NA	NA	1.53	0.00	NA	NA	NA
6	27	Matas Striber	Supplement	J	NA	MC	275	ml	Light grey	31.63	31.63	0.21	0.00	NA	0.03	0.00	30.10	NA	NA	NA	NA	1.53	0.00	NA	NA	NA
6	28	Matas Striber	Supplement	J	NA	MC	275	ml	Light grey	31.63	31.63	0.21	0.00	NA	0.03	0.00	30.10	NA	NA	NA	NA	1.53	0.00	NA	NA	NA
6	29	Matas Striber	Supplement	J	NA	MC	275	ml	Light grey	31.63	31.63	0.21	0.00	NA	0.03	0.00	30.10	NA	NA	NA	NA	1.53	0.00	NA	NA	NA
6	30	Matas Striber	Supplement	J	NA	MC	275	ml	Light grey	31.63	31.63	0.21	0.00	NA	0.03	0.00	30.10	NA	NA	NA	NA	1.53	0.00	NA	NA	NA
6	31	Matas Striber	Supplement	J	NA	MC	275	ml	Light grey	31.63	31.63	0.21	0.00	NA	0.03	0.00	30.10	NA	NA	NA	NA	1.53	0.00	NA	NA	NA
6	32	Matas Striber	Supplement	J	NA	MC	275	ml	Light grey	31.63	31.63	0.21	0.00	NA	0.03	0.00	30.10	NA	NA	NA	NA	1.53	0.00	NA	NA	NA
6	33	Matas Striber	Supplement	J	NA	MC	275	ml	Light grey	31.63	31.63	0.21	0.00	NA	0.03	0.00	30.10	NA	NA	NA	NA	1.53	0.00	NA	NA	NA
6	34	Matas Striber	Supplement	J	NA	MC	275	ml	Light grey	31.63	31.63	0.21	0.00	NA	0.03	0.00	30.10	NA	NA	NA	NA	1.53	0.00	NA	NA	NA
6	35	Matas Striber	Supplement	J	NA	MC	275	ml	Light grey	31.63	31.63	0.21	0.00	NA	0.03	0.00	30.10	NA	NA	NA	NA	1.53	0.00	NA	NA	NA
6	36	Matas Striber	Supplement	J	NA	MC	275	ml	Light grey	31.63	31.63	0.21	0.00	NA	0.03	0.00	30.10	NA	NA	NA	NA	1.53	0.00	NA	NA	NA
6	37	Matas Striber	Supplement	J	NA	MC	275	ml	Light grey	31.63	31.63	0.21	0.00	NA	0.03	0.00	30.10	NA	NA	NA	NA	1.53	0.00	NA	NA	NA
6	38	Matas Striber	Supplement	J	NA	MC	275	ml	Light grey	31.63	31.63	0.21	0.00	NA	0.03	0.00	30.10	NA	NA	NA	NA	1.53	0.00	NA	NA	NA
6	39	Matas Striber	Supplement	J	NA	MC	275	ml	Light grey	31.63	31.63	0.21	0.00	NA	0.03	0.00	30.10	NA	NA	NA	NA	1.53	0.00	NA	NA	NA
6	40	Matas Striber	Supplement	J	NA	MC	275	ml	Light grey	31.63	31.63	0.21	0.00	NA	0.03	0.00	30.10	NA	NA	NA	NA	1.53	0.00	NA	NA	NA
6	41	Matas Striber	Supplement	J	NA	MC	275	ml	Light grey	31.63	31.63	0.21	0.00	NA	0.03	0.00	30.10	NA	NA	NA	NA	1.53	0.00	NA	NA	NA
6	42	Matas Striber	Supplement	J	NA	MC	275	ml	Light grey	31.63	31.63	0.21	0.00	NA	0.03	0.00	30.10	NA	NA	NA	NA	1.53	0.00	NA	NA	NA
6	43	Matas Striber	Supplement	J	NA	MC	275	ml	Light grey	31.63	31.63	0.21	0.00	NA	0.03	0.00	30.10	NA	NA	NA	NA	1.53	0.00	NA	NA	NA
6	44	Matas Striber	Supplement	J	NA	MC	275	ml	Light grey	31.63	31.63	0.21	0.00	NA	0.03	0.00	30.10	NA	NA	NA	NA	1.53	0.00	NA	NA	NA
6	45	Matas Striber	Supplement	J	NA	MC	275	ml	Light grey	31.63	31.63	0.21	0.00	NA	0.03	0.00	30.10	NA	NA	NA	NA	1.53	0.00	NA	NA	NA
6	46	Matas Striber	Supplement	J	NA	MC	275	ml	Light grey	31.63	31.63	0.21	0.00	NA	0.03	0.00	30.10	NA	NA	NA	NA	1.53	0.00	NA	NA	NA
6	47	Matas Striber	Supplement	J	NA	MC	275	ml	Light grey	31.63	31.63	0.21	0.00	NA	0.03	0.00	30.10	NA	NA	NA	NA	1.53	0.00	NA	NA	NA
6	48	Matas Striber	Supplement	J	NA	MC	275	ml	Light grey	31.63	31.63	0.21	0.00	NA	0.03	0.00	30.10	NA	NA	NA	NA	1.53	0.00	NA	NA	NA
6	49	Matas Striber	Supplement	J	NA	MC	275	ml	Light grey	31.63	31.63	0.21	0.00	NA	0.03	0.00	30.10	NA	NA	NA	NA	1.53	0.00	NA	NA	NA
6	50	Matas Striber	Supplement	J	NA	MC	275	ml	Light grey	31.63	31.63	0.21	0.00	NA	0.03	0.00	30.10	NA	NA	NA	NA	1.53	0.00	NA	NA	NA
6	51	Matas Striber	Supplement	J	NA	MC	275	ml	Light grey	31.63	31.63	0.21	0.00	NA	0.03	0.00	30.10	NA	NA	NA	NA	1.53	0.00	NA	NA	NA
6	52	Matas Striber	Supplement	J	NA	MC	275	ml	Light grey	31.63	31.63	0.21	0.00	NA	0.03	0.00	30.10	NA	NA	NA	NA	1.53	0.00	NA	NA	NA
6	53	Matas Striber	Supplement	J	NA	MC	275	ml	Light grey	31.63	31.63	0.21	0.00	NA	0.03	0.00	30.10	NA	NA	NA	NA	1.53	0.00	NA	NA	NA
6	54	Matas Striber	Supplement	J	NA	MC	275	ml	Light grey	31.63	31.63	0.21	0.00	NA	0.03	0.00	30.10	NA	NA	NA	NA	1.53	0.00	NA	NA	NA
6	55	Matas Striber	Supplement	J	NA	MC	275	ml	Light grey	31.63	31.63	0.21	0.00	NA	0.03	0.00	30.10	NA	NA	NA	NA	1.53	0.00	NA	NA	NA
6	56	Matas Striber	Supplement	J	NA	MC	275	ml	Light grey	31.63	31.63	0.21	0.00	NA	0.03	0.00	30.10	NA	NA	NA	NA	1.53	0.00	NA	NA	NA
6	57	Matas Striber	Supplement	J	NA	MC	275	ml	Light grey	31.63	31.63	0.21	0.00	NA	0.03	0.00	30.10	NA	NA	NA	NA	1.53	0.00	NA	NA	NA
6	58	Matas Striber	Supplement	J	NA	MC	275	ml	Light grey	31.63	31.63	0.21	0.00	NA	0.03	0.00	30.10	NA	NA	NA	NA	1.53	0.00	NA	NA	NA
6	59	Matas Striber	Supplement	J	NA	MC	275	ml	Light grey	31.63	31.63	0.21	0.00	NA	0.03	0.00	30.10	NA	NA	NA	NA	1.53	0.00	NA	NA	NA
6	60	Matas Striber	Supplement	J	NA	MC	275	ml	Light grey	31.63	31.63	0.21	0.00	NA	0.03	0.00	30.10	NA	NA	NA	NA	1.53	0.00	NA	NA	NA
6	61	Matas Striber	Supplement	J	NA	MC	275	ml	Light grey	31.63	31.63	0.21	0.00	NA	0.03	0.00	30.10	NA	NA	NA	NA	1.53	0.00	NA	NA	NA
6	62	Matas Striber	Supplement	J	NA	MC	275	ml	Light grey	31.63	31.63	0.21	0.00	NA	0.03	0.00	30.10	NA	NA	NA	NA	1.53	0.00	NA	NA	NA
6	63	Matas Striber	Supplement	J	NA	MC	275	ml	Light grey	31.63	31.63	0.21	0.00	NA	0.03	0.00	30.10	NA	NA	NA	NA	1.53	0.00	NA	NA	NA
6	64	Matas Striber	Supplement	J	NA	MC	275	ml	Light grey	31.63	31.63	0.21	0.00	NA	0.03	0.00	30.10	NA	NA	NA	NA	1.53	0.00	NA	NA	NA
6	65	Matas Striber	Supplement	J	NA	MC	275	ml	Light grey	31.63	31.63	0.21	0.00	NA	0.03	0.00	30.10	NA	NA	NA	NA	1.53	0.00	NA	NA	NA
6	66	Matas Striber	Supplement	J	NA	MC	275	ml	Light grey	31.63	31.63	0.21	0.00	NA	0.03	0.00	30.10	NA	NA	NA	NA	1.53	0.00	NA	NA	NA
6	67	Matas Striber	Supplement	J	NA	MC	275	ml	Light grey	31.63	31.63	0.21	0.00	NA	0.03	0.00	30.10	NA	NA	NA	NA	1.53	0.00	NA	NA	NA
6	68	Matas Striber	Supplement	J	NA	MC	275	ml	Light grey	31.63	31.63	0.21	0.00	NA	0.03	0.00	30.10	NA	NA	NA	NA	1.53	0.00	NA	NA	NA
6	69	Matas Striber	Supplement	J	NA	MC	275	ml	Light grey	31.63	31.63	0.21	0.00	NA	0.03	0.00	30.10	NA	NA	NA	NA	1.53	0.00	NA	NA	NA
6	70	Matas Striber	Supplement	J	NA	MC	275	ml	Light grey	31.63	31.63	0.21	0.00	NA	0.03	0.00	30.10	NA	NA	NA	NA	1.53	0.00	NA	NA	NA
6	71	Matas Striber	Supplement	J	NA	MC	275	ml	Light grey	31.63	31.63	0.21	0.00	NA	0.03	0.00	30.10	NA	NA	NA	NA	1.53	0.00	NA	NA	NA
6	72	Matas Striber	Supplement	J	NA	MC	275	ml	Light grey	31.63	31.63	0.21	0.00	NA	0.03	0.00	30.10	NA	NA	NA	NA	1.53	0.00	NA	NA	NA
7	1	Matas Striber	Supplement	J	SCA	NA	275	ml	Light grey	35.50	35.60	0.17	0.00	NA	5.98	0.00	30.10	3.30	0.10	NA	NA	1.53	0.06	Plastic seal	0.67	0.04
7	2	Matas Striber	Supplement	J	SCA	NA	275	ml	Light grey	35.80	35.60	0.17	0.20	NA	5.98	0.00	30.10	3.30	0.10	NA	NA	1.53	0.06	Plastic seal	0.67	0.04
7	3	Matas Striber	Supplement	J	SCA	NA	275	ml	Light grey	35.50	35.60	0.17	0.00	NA	5.98	0.00	30.10	3.30	0.10	NA	NA	1.53	0.06	Plastic seal	0.67	0.04
7	4	Matas Striber	Supplement	J	SCA	NA	275	ml	Light grey	35.60	35.60	0.17	0.00	NA	5.98	0.00	30.10	3.30	0.10	NA	NA	1.53	0.06	Plastic seal	0.67	0.04
7	5	Matas Striber	Supplement	J	SCA	NA	275	ml	Light grey	92.00	35.60	0.17	56.40	NA	5.98	0.21	30.10	3.30	0.10	NA	NA	1.53	0.06	Plastic seal	0.67	0.04
7	6	Matas Striber	Supplement	J	SCA	NA	275	ml	Light grey	35.60	35.60	0.17	0.00	NA	5.98	0.00	30.10	3.30	0.10	NA	NA	1.53	0.06	Plastic seal	0.67	0.04
7	7	Matas Striber	Supplement	J	SCA	NA	275	ml	Light grey	34.80	34.93	0.15	0.00	NA	5.98	0.00	30.10	3.30	0.10	NA	NA	1.53	0.06	NA	NA	NA
7	8	Matas Striber	Supplement	J	SCA	NA	275	ml	Light grey	35.10	34.93	0.15	0.17	NA	5.98	0.00	30.10	3.30	0.10	NA	NA	1.53	0.06	NA	NA	NA
7	9	Matas Striber	Supplement	J	SCA	NA	275	ml	Light grey	34.90	34.93	0.15	0.00	NA	5.98	0.00	30.10	3.30	0.10	NA	NA	1.53	0.06	NA	NA	NA
7	10	Matas Striber	Supplement	J	SCA	NA	275	ml	Light grey	34.93	34.93	0.15	0.00	NA	5.98	0.00	30.10	3.30	0.10	NA	NA	1.53	0.06	NA	NA	NA
7	11	Matas Striber	Supplement	J	SCA	NA	275	ml	Light grey	34.93	34.93	0.15	0.00	NA	5.98	0.00	30.10	3.30	0.10	NA	NA	1.53	0.06	NA	NA	NA
7	12	Matas Striber	Supplement	J	SCA	NA	275	ml	Light grey	34.93	34.93	0.15	0.00	NA	5.98	0.00	30.10	3.30	0.10	NA	NA	1.53	0.06	NA	NA	NA
7	13	Matas Striber	Supplement	J	SCA	NA	275	ml	Light grey	34.93	34.93	0.15	0.00	NA	5.98	0.00	30.10	3.30	0.10	NA	NA	1.53	0.06	NA	NA	NA
7	14	Matas Striber	Supplement	J	SCA	NA	275	ml	Light grey	34.93	34.93	0.15	0.00	NA	5.98	0.00	30.10	3.30	0.10	NA	NA	1.53	0.06	NA	NA	NA
7	15	Matas Striber	Supplement	J	SCA	NA	275	ml	Light grey	34.93	34.93	0.15	0.00	NA	5.98	0.00	30.10	3.30	0.10	NA	NA	1.53	0.06	NA	NA	NA
7	16	Matas Striber	Supplement	J	SCA	NA	275	ml	Light grey	34.93	34.93	0.15	0.00	NA	5.98	0.00	30.10	3.30	0.10	NA	NA	1.53	0.06	NA	NA	NA
7	17	Matas Striber	Supplement	J	SCA	NA	275	ml	Light grey	34.93	34.93	0.15	0.00	NA	5.98	0.00	30.10	3.30	0.10	NA	NA	1.53	0.06	NA	NA	NA
7	18	Matas Striber	Supplement	J	SCA	NA	275	ml	Light grey	34.93	34.93	0.15	0.00	NA	5.98	0.00	30.10	3.30	0.10	NA	NA	1.53	0.06	NA	NA	NA
7	19	Matas Striber	Supplement	J	SCA	NA	275	ml	Light grey	34.93	34.93	0.15	0.00	NA	5.98	0.00	30.10	3.30	0.10	NA	NA	1.53	0.06	NA	NA	NA
7	20	Matas Striber	Supplement	J	SCA	NA	275	ml	Light grey	34.93	34.93	0.15	0.00	NA	5.98	0.00	30.10	3.30	0.10	NA	NA	1.53	0.06	NA	NA	NA
7	21	Matas Striber	Supplement	J	SCA	NA	275	ml	Light grey	34.93	34.93	0.15	0.00	NA	5.98	0.00	30.10	3.30	0.10	NA	NA	1.53	0.06	NA	NA	NA
7	22	Matas Striber	Supplement	J	SCA	NA	275	ml	Light grey	34.93	34.93	0.15	0.00	NA	5.98	0.00	30.10	3.30	0.10	NA	NA	1.53	0.06	NA	NA	NA
7	23	Matas Striber	Supplement	J	SCA	NA	275	ml	Light grey	34.93	34.93	0.15	0.00	NA	5.98	0.00	30.10	3.30	0.10	NA	NA	1.53	0.06	NA	NA	NA
7	24	Matas Striber	Supplement	J	SCA	NA	275	ml	Light grey	34.93	34.93	0.15	0.00	NA	5.98	0.00	30.10	3.30	0.10	NA	NA	1.53	0.06	NA	NA	NA
7	25	Matas Striber	Supplement	J	SCA	NA	275	ml	Light grey	34.93	34.93	0.15	0.00	NA	5.98	0.00	30.10	3.30	0.10	NA	NA	1.53	0.06	NA	NA	NA
7	26	Matas Striber	Supplement	J	SCA	NA	275	ml	Light grey	34.93	34.93	0.15	0.00	NA	5.98	0.00	30.10	3.30	0.10	NA	NA	1.53	0.06	NA	NA	NA
7	27	Matas Striber	Supplement	J	SCA	NA	275	ml	Light grey	34.93	34.93	0.15	0.00	NA	5.98	0.00	30.10	3.30	0.10	NA	NA	1.53	0.06	NA	NA	NA
7	28	Matas Striber	Supplement	J	SCA	NA	275	ml	Light grey	34.93	34.93	0.15	0.00	NA	5.98	0.00	30.10	3.30	0.10	NA	NA	1.53	0.06	NA	NA	NA
7	29	Matas Striber	Supplement	J	SCA	NA	275	ml	Light grey	34.93	34.93	0.15	0.00	NA	5.98	0.00	30.10	3.30	0.10	NA	NA	1.53	0.06	NA	NA	NA
7	30	Matas Striber	Supplement	J	SCA	NA	275	ml	Light grey	34.93	34.93	0.15	0.00	NA	5.98	0.00	30.10	3.30	0.10	NA	NA	1.53	0.06	NA	NA	NA
7	31	Matas Striber	Supplement	J	SCA	NA	275	ml	Light grey	34.93	34.93	0.15	0.00	NA	5.98	0.00	30.10	3.30	0.10	NA	NA	1.53	0.06	NA	NA	NA
7	32	Matas Striber	Supplement	J	SCA	NA	275	ml	Light grey	34.93	34.93	0.15	0.00	NA	5.98	0.00	30.10	3.30	0.10	NA	NA	1.53	0.06	NA	NA	NA
7	33	Matas Striber	Supplement	J	SCA	NA	275	ml	Light grey	34.93	34.93	0.15	0.00	NA	5.98	0.00	30.10	3.30	0.10	NA	NA	1.53	0.06	NA	NA	NA
7	34	Matas Striber	Supplement	J	SCA	NA	275	ml	Light grey	34.93	34.93	0.15	0.00	NA	5.98	0.00	30.10	3.30	0.10	NA	NA	1.53	0.06	NA	NA	NA
7	35	Matas Striber	Supplement	J	SCA	NA	275	ml	Light grey	34.93	34.93	0.15	0.00	NA	5.98	0.00	30.10	3.30	0.10	NA	NA	1.53	0.06	NA	NA	NA
7	36	Matas Striber	Supplement	J	SCA	NA	275	ml	Light grey	34.93	34.93	0.15	0.00	NA	5.98	0.00	30.10	3.30	0.10	NA	NA	1.53	0.06	NA	NA	NA
7	37	Matas Striber	Supplement	J	SCA	NA	275	ml	Light grey	34.93	34.93	0.15	0.00	NA	5.98	0.00	30.10	3.30	0.10	NA	NA	1.53	0.06	NA	NA	NA
7	38	Matas Striber	Supplement	J	SCA	NA	275	ml	Light grey	34.93	34.93	0.15	0.00	NA	5.98	0.00	30.10	3.30	0.10	NA	NA	1.53	0.06	NA	NA	NA
7	39	Matas Striber	Supplement	J	SCA	NA	275	ml	Light grey	34.93	34.93	0.15	0.00	NA	5.98	0.00	30.10	3.30	0.10	NA	NA	1.53	0.06	NA	NA	NA
7	40	Matas Striber	Supplement	J	SCA	NA	275	ml	Light grey	34.93	34.93	0.15	0.00	NA	5.98	0.00	30.10	3.30	0.10	NA	NA	1.53	0.06	NA	NA	NA
7	41	Matas Striber	Supplement	J	SCA	NA	275	ml	Light grey	34.93	34.93	0.15	0.00	NA	5.98	0.00	30.10	3.30	0.10	NA	NA	1.53	0.06	NA	NA	NA
7	42	Matas Striber	Supplement	J	SCA	NA	275	ml	Light grey	34.93	34.93	0.15	0.00	NA	5.98	0.00	30.10	3.30	0.10	NA	NA	1.53	0.06	NA	NA	NA
7	43	Matas Striber	Supplement	J	SCA	NA	275	ml	Light grey	34.93	34.93	0.15	0.00	NA	5.98	0.00	30.10	3.30	0.10	NA	NA	1.53	0.06	NA	NA	NA
7	44	Matas Striber	Supplement	J	SCA	NA	275	ml	Light grey	34.93	34.93	0.15	0.00	NA	5.98	0.00	30.10	3.30	0.10	NA	NA	1.53	0.06	NA	NA	NA
7	45	Matas Striber	Supplement	J	SCA	NA	275	ml	Light grey	34.93	34.93	0.15	0.00	NA	5.98	0.00	30.10	3.30	0.10	NA	NA	1.53	0.06	NA	NA	NA
7	46	Matas Striber	Supplement	J	SCA	NA	275	ml	Light grey	34.93	34.93	0.15	0.00	NA	5.98	0.00	30.10	3.30	0.10	NA	NA	1.53	0.06	NA	NA	NA
7	47	Matas Striber	Supplement	J	SCA	NA	275	ml	Light grey	34.93	34.93	0.15	0.00	NA	5.98	0.00	30.10	3.30	0.10	NA	NA	1.53	0.06	NA	NA	NA
7	48	Matas Striber	Supplement	J	SCA	NA	275	ml	Light grey	34.93	34.93	0.15	0.00	NA	5.98	0.00	30.10	3.30	0.10	NA	NA	1.53	0.06	NA	NA	NA
7	49	Matas Striber	Supplement	J	SCA	NA	275	ml	Light grey	34.93	34.93	0.15	0.00	NA	5.98	0.00	30.10	3.30	0.10	NA	NA	1.53	0.06	NA	NA	NA
7	50	Matas Striber	Supplement	J	SCA	NA	275	ml	Light grey	34.93	34.93	0.15	0.00	NA	5.98	0.00	30.10	3.30	0.10	NA	NA	1.53	0.06	NA	NA	NA
7	51	Matas Striber	Supplement	J	SCA	NA	275	ml	Light grey	34.93	34.93	0.15	0.00	NA	5.98	0.00	30.10	3.30	0.10	NA	NA	1.53	0.06	NA	NA	NA
7	52	Matas Striber	Supplement	J	SCA	NA	275	ml	Light grey	34.93	34.93	0.15	0.00	NA	5.98	0.00	30.10	3.30	0.10	NA	NA	1.53	0.06	NA	NA	NA
7	53	Matas Striber	Supplement	J	SCA	NA	275	ml	Light grey	34.93	34.93	0.15	0.00	NA	5.98	0.00	30.10	3.30	0.10	NA	NA	1.53	0.06	NA	NA	NA
7	54	Matas Striber	Supplement	J	SCA	NA	275	ml	Light grey	34.93	34.93	0.15	0.00	NA	5.98	0.00	30.10	3.30	0.10	NA	NA	1.53	0.06	NA	NA	NA
7	55	Matas Striber	Supplement	J	SCA	NA	275	ml	Light grey	34.93	34.93	0.15	0.00	NA	5.98	0.00	30.10	3.30	0.10	NA	NA	1.53	0.06	NA	NA	NA
7	56	Matas Striber	Supplement	J	SCA	NA	275	ml	Light grey	34.93	34.93	0.15	0.00	NA	5.98	0.00	30.10	3.30	0.10	NA	NA	1.53	0.06	NA	NA	NA
7	57	Matas Striber	Supplement	J	SCA	NA	275	ml	Light grey	34.93	34.93	0.15	0.00	NA	5.98	0.00	30.10	3.30	0.10	NA	NA	1.53	0.06	NA	NA	NA
7	58	Matas Striber	Supplement	J	SCA	NA	275	ml	Light grey	34.93	34.93	0.15	0.00	NA	5.98	0.00	30.10	3.30	0.10	NA	NA	1.53	0.06	NA	NA	NA
7	59	Matas Striber	Supplement	J	SCA	NA	275	ml	Light grey	34.93	34.93	0.15	0.00	NA	5.98	0.00	30.10	3.30	0.10	NA	NA	1.53	0.06	NA	NA	NA
7	60	Matas Striber	Supplement	J	SCA	NA	275	ml	Light grey	34.93	34.93	0.15	0.00	NA	5.98	0.00	30.10	3.30	0.10	NA	NA	1.53	0.06	NA	NA	NA
7	61	Matas Striber	Supplement	J	SCA	NA	275	ml	Light grey	34.93	34.93	0.15	0.00	NA	5.98	0.00	30.10	3.30	0.10	NA	NA	1.53	0.06	NA	NA	NA
7	62	Matas Striber	Supplement	J	SCA	NA	275	ml	Light grey	34.93	34.93	0.15	0.00	NA	5.98	0.00	30.10	3.30	0.10	NA	NA	1.53	0.06	NA	NA	NA
7	63	Matas Striber	Supplement	J	SCA	NA	275	ml	Light grey	34.93	34.93	0.15	0.00	NA	5.98	0.00	30.10	3.30	0.10	NA	NA	1.53	0.06	NA	NA	NA
7	64	Matas Striber	Supplement	J	SCA	NA	275	ml	Light grey	34.93	34.93	0.15	0.00	NA	5.98	0.00	30.10	3.30	0.10	NA	NA	1.53	0.06	NA	NA	NA
7	65	Matas Striber	Supplement	J	SCA	NA	275	ml	Light grey	34.93	34.93	0.15	0.00	NA	5.98	0.00	30.10	3.30	0.10	NA	NA	1.53	0.06	NA	NA	NA
7	66	Matas Striber	Supplement	J	SCA	NA	275	ml	Light grey	34.93	34.93	0.15	0.00	NA	5.98	0.00	30.10	3.30	0.10	NA	NA	1.53	0.06	NA	NA	NA
7	67	Matas Striber	Supplement	J	SCA	NA	275	ml	Light grey	34.93	34.93	0.15	0.00	NA	5.98	0.00	30.10	3.30	0.10	NA	NA	1.53	0.06	NA	NA	NA
7	68	Matas Striber	Supplement	J	SCA	NA	275	ml	Light grey	34.93	34.93	0.15	0.00	NA	5.98	0.00	30.10	3.30	0.10	NA	NA	1.53	0.06	NA	NA	NA
7	69	Matas Striber	Supplement	J	SCA	NA	275	ml	Light grey	34.93	34.93	0.15	0.00	NA	5.98	0.00	30.10	3.30	0.10	NA	NA	1.53	0.06	NA	NA	NA
7	70	Matas Striber	Supplement	J	SCA	NA	275	ml	Light grey	34.93	34.93	0.15	0.00	NA	5.98	0.00	30.10	3.30	0.10	NA	NA	1.53	0.06	NA	NA	NA
7	71	Matas Striber	Supplement	J	SCA	NA	275	ml	Light grey	34.93	34.93	0.15	0.00	NA	5.98	0.00	30.10	3.30	0.10	NA	NA	1.53	0.06	NA	NA	NA
7	72	Matas Striber	Supplement	J	SCA	NA	275	ml	Light grey	34.93	34.93	0.15	0.00	NA	5.98	0.00	30.10	3.30	0.10	NA	NA	1.53	0.06	NA	NA	NA
7	73	Matas Striber	Supplement	J	SCA	NA	275	ml	Light grey	34.93	34.93	0.15	0.00	NA	5.98	0.00	30.10	3.30	0.10	NA	NA	1.53	0.06	NA	NA	NA
7	74	Matas Striber	Supplement	J	SCA	NA	275	ml	Light grey	34.93	34.93	0.15	0.00	NA	5.98	0.00	30.10	3.30	0.10	NA	NA	1.53	0.06	NA	NA	NA
7	75	Matas Striber	Supplement	J	SCA	NA	275	ml	Light grey	34.93	34.93	0.15	0.00	NA	5.98	0.00	30.10	3.30	0.10	NA	NA	1.53	0.06	NA	NA	NA
7	76	Matas Striber	Supplement	J	SCA	NA	275	ml	Light grey	34.93	34.93	0.15	0.00	NA	5.98	0.00	30.10	3.30	0.10	NA	NA	1.53	0.06	NA	NA	NA
7	77	Matas Striber	Supplement	J	SCA	NA	275	ml	Light grey	34.93	34.93	0.15	0.00	NA	5.98	0.00	30.10	3.30	0.10	NA	NA	1.53	0.06	NA	NA	NA
7	78	Matas Striber	Supplement	J	SCA	NA	275	ml	Light grey	34.93	34.93	0.15	0.00	NA	5.98	0.00	30.10	3.30	0.10	NA	NA	1.53	0.06	NA	NA	NA
7	79	Matas Striber	Supplement	J	SCA	NA	275	ml	Light grey	34.93	34.93	0.15	0.00	NA	5.98	0.00	30.10	3.30	0.10	NA	NA	1.53	0.06	NA	NA	NA
7	80	Matas Striber	Supplement	J	SCA	NA	275	ml	Light grey	34.93	34.93	0.15	0.00	NA	5.98	0.00	30.10	3.30	0.10	NA	NA	1.53	0.06	NA	NA	NA
7	81	Matas Striber	Supplement	J	SCA	NA	275	ml	Light grey	34.93	34.93	0.15	0.00	NA	5.98	0.00	30.10	3.30	0.10	NA	NA	1.53	0.06	NA	NA	NA
7	82	Matas Striber	Supplement	J	SCA	NA	275	ml	Light grey	34.93	34.93	0.15	0.00	NA	5.98	0.00	30.10	3.30	0.10	NA	NA	1.53	0.06	NA	NA	NA
7	83	Matas Striber	Supplement	J	SCA	NA	275	ml	Light grey	34.93	34.93	0.15	0.00	NA	5.98	0.00	30.10	3.30	0.10	NA	NA	1.53	0.06	NA	NA	NA
7	84	Matas Striber	Supplement	J	SCA	NA	275	ml	Light grey	34.93	34.93	0.15	0.00	NA	5.98	0.00	30.10	3.30	0.10	NA	NA	1.53	0.06	NA	NA	NA
7	85	Matas Striber	Supplement	J	SCA	NA	275	ml	Light grey	34.93	34.93	0.15	0.00	NA	5.98	0.00	30.10	3.30	0.10	NA	NA	1.53	0.06	NA	NA	NA
7	86	Matas Striber	Supplement	J	SCA	NA	275	ml	Light grey	34.93	34.93	0.15	0.00	NA	5.98	0.00	30.10	3.30	0.10	NA	NA	1.53	0.06	NA	NA	NA
7	87	Matas Striber	Supplement	J	SCA	NA	275	ml	Light grey	34.93	34.93	0.15	0.00	NA	5.98	0.00	30.10	3.30	0.10	NA	NA	1.53	0.06	NA	NA	NA
7	88	Matas Striber	Supplement	J	SCA	NA	275	ml	Light grey	34.93	34.93	0.15	0.00	NA	5.98	0.00	30.10	3.30	0.10	NA	NA	1.53	0.06	NA	NA	NA
7	89	Matas Striber	Supplement	J	SCA	NA	275	ml	Light grey	34.93	34.93	0.15	0.00	NA	5.98	0.00	30.10	3.30	0.10	NA	NA	1.53	0.06	NA	NA	NA
8	1	Matas Striber	Supplement	J	SCC	NA	275	ml	Light grey	39.90	39.97	0.12	0.00	NA	0.11	0.00	29.97	7.80	0.17	NA	NA	1.53	0.06	Plastic seal	0.67	0.02
8	2	Matas Striber	Supplement	J	SCC	NA	275	ml	Light grey	40.10	39.97	0.12	0.13	NA	0.11	0.00	29.97	7.80	0.17	NA	NA	1.53	0.06	Plastic seal	0.67	0.02
8	3	Matas Striber	Supplement	J	SCC	NA	275	ml	Light grey	39.90	39.97	0.12	0.00	NA	0.11	0.00	29.97	7.80	0.17	NA	NA	1.53	0.06	Plastic seal	0.67	0.02
8	4	Matas Striber	Supplement	J	SCC	NA	275	ml	Light grey	39.97	39.97	0.12	0.00	NA	0.11	0.00	29.97	7.80	0.17	NA	NA	1.53	0.06	Plastic seal	0.67	0.02
8	5	Matas Striber	Supplement	J	SCC	NA	275	ml	Light grey	41.70	39.97	0.12	1.73	NA	0.11	0.01	29.97	7.80	0.17	NA	NA	1.53	0.06	Plastic seal	0.67	0.02
8	6	Matas Striber	Supplement	J	SCC	NA	275	ml	Light grey	39.97	39.97	0.12	0.00	NA	0.11	0.00	29.97	7.80	0.17	NA	NA	1.53	0.06	Plastic seal	0.67	0.02
8	7	Matas Striber	Supplement	J	SCC	NA	275	ml	Light grey	39.97	39.97	0.12	0.00	NA	0.11	0.00	29.97	7.80	0.17	NA	NA	1.53	0.06	Plastic seal	0.67	0.02
8	8	Matas Striber	Supplement	J	SCC	NA	275	ml	Light grey	39.97	39.97	0.12	0.00	NA	0.11	0.00	29.97	7.80	0.17	NA	NA	1.53	0.06	Plastic seal	0.67	0.02
8	9	Matas Striber	Supplement	J	SCC	NA	275	ml	Light grey	39.97	39.97	0.12	0.00	NA	0.11	0.00	29.97	7.80	0.17	NA	NA	1.53	0.06	Plastic seal	0.67	0.02
8	10	Matas Striber	Supplement	J	SCC	NA	275	ml	Light grey	39.97	39.97	0.12	0.00	NA	0.11	0.00	29.97	7.80	0.17	NA	NA	1.53	0.06	Plastic seal	0.67	0.02
8	11	Matas Striber	Supplement	J	SCC	NA	275	ml	Light grey	39.97	39.97	0.12	0.00	NA	0.11	0.00	29.97	7.80	0.17	NA	NA	1.53	0.06	Plastic seal	0.67	0.02
8	12	Matas Striber	Supplement	J	SCC	NA	275	ml	Light grey	39.97	39.97	0.12	0.00	NA	0.11	0.00	29.97	7.80	0.17	NA	NA	1.53	0.06	Plastic seal	0.67	0.02
8	13	Matas Striber	Supplement	J	SCC	NA	275	ml	Light grey	39.97	39.97	0.12	0.00	NA	0.11	0.00	29.97	7.80	0.17	NA	NA	1.53	0.06	Plastic seal	0.67	0.02
8	14	Matas Striber	Supplement	J	SCC	NA	275	ml	Light grey	39.97	39.97	0.12	0.00	NA	0.11	0.00	29.97	7.80	0.17	NA	NA	1.53	0.06	Plastic seal	0.67	0.02
8	15	Matas Striber	Supplement	J	SCC	NA	275	ml	Light grey	39.97	39.97	0.12	0.00	NA	0.11	0.00	29.97	7.80	0.17	NA	NA	1.53	0.06	Plastic seal	0.67	0.02
8	16	Matas Striber	Supplement	J	SCC	NA	275	ml	Light grey	39.97	39.97	0.12	0.00	NA	0.11	0.00	29.97	7.80	0.17	NA	NA	1.53	0.06	Plastic seal	0.67	0.02
8	17	Matas Striber	Supplement	J	SCC	NA	275	ml	Light grey	39.97	39.97	0.12	0.00	NA	0.11	0.00	29.97	7.80	0.17	NA	NA	1.53	0.06	Plastic seal	0.67	0.02
8	18	Matas Striber	Supplement	J	SCC	NA	275	ml	Light grey	39.97	39.97	0.12	0.00	NA	0.11	0.00	29.97	7.80	0.17	NA	NA	1.53	0.06	Plastic seal	0.67	0.02
8	19	Matas Striber	Supplement	J	SCC	NA	275	ml	Light grey	39.97	39.97	0.12	0.00	NA	0.11	0.00	29.97	7.80	0.17	NA	NA	1.53	0.06	Plastic seal	0.67	0.02
8	20	Matas Striber	Supplement	J	SCC	NA	275	ml	Light grey	39.20	39.30	0.10	0.00	NA	0.11	0.00	29.97	7.80	0.17	NA	NA	1.53	0.06	NA	NA	NA
8	21	Matas Striber	Supplement	J	SCC	NA	275	ml	Light grey	39.40	39.30	0.10	0.10	NA	0.11	0.00	29.97	7.80	0.17	NA	NA	1.53	0.06	NA	NA	NA
8	22	Matas Striber	Supplement	J	SCC	NA	275	ml	Light grey	39.30	39.30	0.10	0.00	NA	0.11	0.00	29.97	7.80	0.17	NA	NA	1.53	0.06	NA	NA	NA
8	23	Matas Striber	Supplement	J	SCC	NA	275	ml	Light grey	39.30	39.30	0.10	0.00	NA	0.11	0.00	29.97	7.80	0.17	NA	NA	1.53	0.06	NA	NA	NA
8	24	Matas Striber	Supplement	J	SCC	NA	275	ml	Light grey	39.30	39.30	0.10	0.00	NA	0.11	0.00	29.97	7.80	0.17	NA	NA	1.53	0.06	NA	NA	NA
8	25	Matas Striber	Supplement	J	SCC	NA	275	ml	Light grey	39.30	39.30	0.10	0.00	NA	0.11	0.00	29.97	7.80	0.17	NA	NA	1.53	0.06	NA	NA	NA
8	26	Matas Striber	Supplement	J	SCC	NA	275	ml	Light grey	39.30	39.30	0.10	0.00	NA	0.11	0.00	29.97	7.80	0.17	NA	NA	1.53	0.06	NA	NA	NA
8	27	Matas Striber	Supplement	J	SCC	NA	275	ml	Light grey	39.30	39.30	0.10	0.00	NA	0.11	0.00	29.97	7.80	0.17	NA	NA	1.53	0.06	NA	NA	NA
8	28	Matas Striber	Supplement	J	SCC	NA	275	ml	Light grey	39.30	39.30	0.10	0.00	NA	0.11	0.00	29.97	7.80	0.17	NA	NA	1.53	0.06	NA	NA	NA
8	29	Matas Striber	Supplement	J	SCC	NA	275	ml	Light grey	39.30	39.30	0.10	0.00	NA	0.11	0.00	29.97	7.80	0.17	NA	NA	1.53	0.06	NA	NA	NA
8	30	Matas Striber	Supplement	J	SCC	NA	275	ml	Light grey	39.30	39.30	0.10	0.00	NA	0.11	0.00	29.97	7.80	0.17	NA	NA	1.53	0.06	NA	NA	NA
8	31	Matas Striber	Supplement	J	SCC	NA	275	ml	Light grey	39.30	39.30	0.10	0.00	NA	0.11	0.00	29.97	7.80	0.17	NA	NA	1.53	0.06	NA	NA	NA
8	32	Matas Striber	Supplement	J	SCC	NA	275	ml	Light grey	39.30	39.30	0.10	0.00	NA	0.11	0.00	29.97	7.80	0.17	NA	NA	1.53	0.06	NA	NA	NA
8	33	Matas Striber	Supplement	J	SCC	NA	275	ml	Light grey	39.30	39.30	0.10	0.00	NA	0.11	0.00	29.97	7.80	0.17	NA	NA	1.53	0.06	NA	NA	NA
8	34	Matas Striber	Supplement	J	SCC	NA	275	ml	Light grey	39.30	39.30	0.10	0.00	NA	0.11	0.00	29.97	7.80	0.17	NA	NA	1.53	0.06	NA	NA	NA
8	35	Matas Striber	Supplement	J	SCC	NA	275	ml	Light grey	39.30	39.30	0.10	0.00	NA	0.11	0.00	29.97	7.80	0.17	NA	NA	1.53	0.06	NA	NA	NA
8	36	Matas Striber	Supplement	J	SCC	NA	275	ml	Light grey	39.30	39.30	0.10	0.00	NA	0.11	0.00	29.97	7.80	0.17	NA	NA	1.53	0.06	NA	NA	NA
8	37	Matas Striber	Supplement	J	SCC	NA	275	ml	Light grey	39.30	39.30	0.10	0.00	NA	0.11	0.00	29.97	7.80	0.17	NA	NA	1.53	0.06	NA	NA	NA
8	38	Matas Striber	Supplement	J	SCC	NA	275	ml	Light grey	39.30	39.30	0.10	0.00	NA	0.11	0.00	29.97	7.80	0.17	NA	NA	1.53	0.06	NA	NA	NA
8	39	Matas Striber	Supplement	J	SCC	NA	275	ml	Light grey	39.30	39.30	0.10	0.00	NA	0.11	0.00	29.97	7.80	0.17	NA	NA	1.53	0.06	NA	NA	NA
8	40	Matas Striber	Supplement	J	SCC	NA	275	ml	Light grey	39.30	39.30	0.10	0.00	NA	0.11	0.00	29.97	7.80	0.17	NA	NA	1.53	0.06	NA	NA	NA
8	41	Matas Striber	Supplement	J	SCC	NA	275	ml	Light grey	39.30	39.30	0.10	0.00	NA	0.11	0.00	29.97	7.80	0.17	NA	NA	1.53	0.06	NA	NA	NA
8	42	Matas Striber	Supplement	J	SCC	NA	275	ml	Light grey	39.30	39.30	0.10	0.00	NA	0.11	0.00	29.97	7.80	0.17	NA	NA	1.53	0.06	NA	NA	NA
8	43	Matas Striber	Supplement	J	SCC	NA	275	ml	Light grey	39.30	39.30	0.10	0.00	NA	0.11	0.00	29.97	7.80	0.17	NA	NA	1.53	0.06	NA	NA	NA
8	44	Matas Striber	Supplement	J	SCC	NA	275	ml	Light grey	39.30	39.30	0.10	0.00	NA	0.11	0.00	29.97	7.80	0.17	NA	NA	1.53	0.06	NA	NA	NA
8	45	Matas Striber	Supplement	J	SCC	NA	275	ml	Light grey	39.30	39.30	0.10	0.00	NA	0.11	0.00	29.97	7.80	0.17	NA	NA	1.53	0.06	NA	NA	NA
8	46	Matas Striber	Supplement	J	SCC	NA	275	ml	Light grey	39.30	39.30	0.10	0.00	NA	0.11	0.00	29.97	7.80	0.17	NA	NA	1.53	0.06	NA	NA	NA
8	47	Matas Striber	Supplement	J	SCC	NA	275	ml	Light grey	39.30	39.30	0.10	0.00	NA	0.11	0.00	29.97	7.80	0.17	NA	NA	1.53	0.06	NA	NA	NA
8	48	Matas Striber	Supplement	J	SCC	NA	275	ml	Light grey	39.30	39.30	0.10	0.00	NA	0.11	0.00	29.97	7.80	0.17	NA	NA	1.53	0.06	NA	NA	NA
8	49	Matas Striber	Supplement	J	SCC	NA	275	ml	Light grey	39.30	39.30	0.10	0.00	NA	0.11	0.00	29.97	7.80	0.17	NA	NA	1.53	0.06	NA	NA	NA
8	50	Matas Striber	Supplement	J	SCC	NA	275	ml	Light grey	39.30	39.30	0.10	0.00	NA	0.11	0.00	29.97	7.80	0.17	NA	NA	1.53	0.06	NA	NA	NA
8	51	Matas Striber	Supplement	J	SCC	NA	275	ml	Light grey	39.30	39.30	0.10	0.00	NA	0.11	0.00	29.97	7.80	0.17	NA	NA	1.53	0.06	NA	NA	NA
8	52	Matas Striber	Supplement	J	SCC	NA	275	ml	Light grey	39.30	39.30	0.10	0.00	NA	0.11	0.00	29.97	7.80	0.17	NA	NA	1.53	0.06	NA	NA	NA
8	53	Matas Striber	Supplement	J	SCC	NA	275	ml	Light grey	39.30	39.30	0.10	0.00	NA	0.11	0.00	29.97	7.80	0.17	NA	NA	1.53	0.06	NA	NA	NA
8	54	Matas Striber	Supplement	J	SCC	NA	275	ml	Light grey	39.30	39.30	0.10	0.00	NA	0.11	0.00	29.97	7.80	0.17	NA	NA	1.53	0.06	NA	NA	NA
8	55	Matas Striber	Supplement	J	SCC	NA	275	ml	Light grey	39.30	39.30	0.10	0.00	NA	0.11	0.00	29.97	7.80	0.17	NA	NA	1.53	0.06	NA	NA	NA
8	56	Matas Striber	Supplement	J	SCC	NA	275	ml	Light grey	39.30	39.30	0.10	0.00	NA	0.11	0.00	29.97	7.80	0.17	NA	NA	1.53	0.06	NA	NA	NA
8	57	Matas Striber	Supplement	J	SCC	NA	275	ml	Light grey	39.30	39.30	0.10	0.00	NA	0.11	0.00	29.97	7.80	0.17	NA	NA	1.53	0.06	NA	NA	NA
8	58	Matas Striber	Supplement	J	SCC	NA	275	ml	Light grey	39.30	39.30	0.10	0.00	NA	0.11	0.00	29.97	7.80	0.17	NA	NA	1.53	0.06	NA	NA	NA
8	59	Matas Striber	Supplement	J	SCC	NA	275	ml	Light grey	39.30	39.30	0.10	0.00	NA	0.11	0.00	29.97	7.80	0.17	NA	NA	1.53	0.06	NA	NA	NA
8	60	Matas Striber	Supplement	J	SCC	NA	275	ml	Light grey	39.30	39.30	0.10	0.00	NA	0.11	0.00	29.97	7.80	0.17	NA	NA	1.53	0.06	NA	NA	NA
8	61	Matas Striber	Supplement	J	SCC	NA	275	ml	Light grey	39.30	39.30	0.10	0.00	NA	0.11	0.00	29.97	7.80	0.17	NA	NA	1.53	0.06	NA	NA	NA
8	62	Matas Striber	Supplement	J	SCC	NA	275	ml	Light grey	39.30	39.30	0.10	0.00	NA	0.11	0.00	29.97	7.80	0.17	NA	NA	1.53	0.06	NA	NA	NA
8	63	Matas Striber	Supplement	J	SCC	NA	275	ml	Light grey	39.30	39.30	0.10	0.00	NA	0.11	0.00	29.97	7.80	0.17	NA	NA	1.53	0.06	NA	NA	NA
8	64	Matas Striber	Supplement	J	SCC	NA	275	ml	Light grey	39.30	39.30	0.10	0.00	NA	0.11	0.00	29.97	7.80	0.17	NA	NA	1.53	0.06	NA	NA	NA
8	65	Matas Striber	Supplement	J	SCC	NA	275	ml	Light grey	39.30	39.30	0.10	0.00	NA	0.11	0.00	29.97	7.80	0.17	NA	NA	1.53	0.06	NA	NA	NA
8	66	Matas Striber	Supplement	J	SCC	NA	275	ml	Light grey	39.30	39.30	0.10	0.00	NA	0.11	0.00	29.97	7.80	0.17	NA	NA	1.53	0.06	NA	NA	NA
8	67	Matas Striber	Supplement	J	SCC	NA	275	ml	Light grey	39.30	39.30	0.10	0.00	NA	0.11	0.00	29.97	7.80	0.17	NA	NA	1.53	0.06	NA	NA	NA
8	68	Matas Striber	Supplement	J	SCC	NA	275	ml	Light grey	39.30	39.30	0.10	0.00	NA	0.11	0.00	29.97	7.80	0.17	NA	NA	1.53	0.06	NA	NA	NA
8	69	Matas Striber	Supplement	J	SCC	NA	275	ml	Light grey	39.30	39.30	0.10	0.00	NA	0.11	0.00	29.97	7.80	0.17	NA	NA	1.53	0.06	NA	NA	NA
8	70	Matas Striber	Supplement	J	SCC	NA	275	ml	Light grey	39.30	39.30	0.10	0.00	NA	0.11	0.00	29.97	7.80	0.17	NA	NA	1.53	0.06	NA	NA	NA
8	71	Matas Striber	Supplement	J	SCC	NA	275	ml	Light grey	39.30	39.30	0.10	0.00	NA	0.11	0.00	29.97	7.80	0.17	NA	NA	1.53	0.06	NA	NA	NA
8	72	Matas Striber	Supplement	J	SCC	NA	275	ml	Light grey	39.30	39.30	0.10	0.00	NA	0.11	0.00	29.97	7.80	0.17	NA	NA	1.53	0.06	NA	NA	NA
8	73	Matas Striber	Supplement	J	SCC	NA	275	ml	Light grey	39.30	39.30	0.10	0.00	NA	0.11	0.00	29.97	7.80	0.17	NA	NA	1.53	0.06	NA	NA	NA
8	74	Matas Striber	Supplement	J	SCC	NA	275	ml	Light grey	39.30	39.30	0.10	0.00	NA	0.11	0.00	29.97	7.80	0.17	NA	NA	1.53	0.06	NA	NA	NA
8	75	Matas Striber	Supplement	J	SCC	NA	275	ml	Light grey	39.30	39.30	0.10	0.00	NA	0.11	0.00	29.97	7.80	0.17	NA	NA	1.53	0.06	NA	NA	NA
8	76	Matas Striber	Supplement	J	SCC	NA	275	ml	Light grey	39.30	39.30	0.10	0.00	NA	0.11	0.00	29.97	7.80	0.17	NA	NA	1.53	0.06	NA	NA	NA
8	77	Matas Striber	Supplement	J	SCC	NA	275	ml	Light grey	39.30	39.30	0.10	0.00	NA	0.11	0.00	29.97	7.80	0.17	NA	NA	1.53	0.06	NA	NA	NA
8	78	Matas Striber	Supplement	J	SCC	NA	275	ml	Light grey	39.30	39.30	0.10	0.00	NA	0.11	0.00	29.97	7.80	0.17	NA	NA	1.53	0.06	NA	NA	NA
8	79	Matas Striber	Supplement	J	SCC	NA	275	ml	Light grey	39.30	39.30	0.10	0.00	NA	0.11	0.00	29.97	7.80	0.17	NA	NA	1.53	0.06	NA	NA	NA
8	80	Matas Striber	Supplement	J	SCC	NA	275	ml	Light grey	39.30	39.30	0.10	0.00	NA	0.11	0.00	29.97	7.80	0.17	NA	NA	1.53	0.06	NA	NA	NA
8	81	Matas Striber	Supplement	J	SCC	NA	275	ml	Light grey	39.30	39.30	0.10	0.00	NA	0.11	0.00	29.97	7.80	0.17	NA	NA	1.53	0.06	NA	NA	NA
8	82	Matas Striber	Supplement	J	SCC	NA	275	ml	Light grey	39.30	39.30	0.10	0.00	NA	0.11	0.00	29.97	7.80	0.17	NA	NA	1.53	0.06	NA	NA	NA
8	83	Matas Striber	Supplement	J	SCC	NA	275	ml	Light grey	39.30	39.30	0.10	0.00	NA	0.11	0.00	29.97	7.80	0.17	NA	NA	1.53	0.06	NA	NA	NA
8	84	Matas Striber	Supplement	J	SCC	NA	275	ml	Light grey	39.30	39.30	0.10	0.00	NA	0.11	0.00	29.97	7.80	0.17	NA	NA	1.53	0.06	NA	NA	NA
8	85	Matas Striber	Supplement	J	SCC	NA	275	ml	Light grey	39.30	39.30	0.10	0.00	NA	0.11	0.00	29.97	7.80	0.17	NA	NA	1.53	0.06	NA	NA	NA
8	86	Matas Striber	Supplement	J	SCC	NA	275	ml	Light grey	39.30	39.30	0.10	0.00	NA	0.11	0.00	29.97	7.80	0.17	NA	NA	1.53	0.06	NA	NA	NA
8	87	Matas Striber	Supplement	J	SCC	NA	275	ml	Light grey	39.30	39.30	0.10	0.00	NA	0.11	0.00	29.97	7.80	0.17	NA	NA	1.53	0.06	NA	NA	NA
8	88	Matas Striber	Supplement	J	SCC	NA	275	ml	Light grey	39.30	39.30	0.10	0.00	NA	0.11	0.00	29.97	7.80	0.17	NA	NA	1.53	0.06	NA	NA	NA
8	89	Matas Striber	Supplement	J	SCC	NA	275	ml	Light grey	39.30	39.30	0.10	0.00	NA	0.11	0.00	29.97	7.80	0.17	NA	NA	1.53	0.06	NA	NA	NA
8	90	Matas Striber	Supplement	J	SCC	NA	275	ml	Light grey	39.30	39.30	0.10	0.00	NA	0.11	0.00	29.97	7.80	0.17	NA	NA	1.53	0.06	NA	NA	NA
8	91	Matas Striber	Supplement	J	SCC	NA	275	ml	Light grey	39.30	39.30	0.10	0.00	NA	0.11	0.00	29.97	7.80	0.17	NA	NA	1.53	0.06	NA	NA	NA
8	92	Matas Striber	Supplement	J	SCC	NA	275	ml	Light grey	39.30	39.30	0.10	0.00	NA	0.11	0.00	29.97	7.80	0.17	NA	NA	1.53	0.06	NA	NA	NA
8	93	Matas Striber	Supplement	J	SCC	NA	275	ml	Light grey	39.30	39.30	0.10	0.00	NA	0.11	0.00	29.97	7.80	0.17	NA	NA	1.53	0.06	NA	NA	NA
8	94	Matas Striber	Supplement	J	SCC	NA	275	ml	Light grey	39.30	39.30	0.10	0.00	NA	0.11	0.00	29.97	7.80	0.17	NA	NA	1.53	0.06	NA	NA	NA
8	95	Matas Striber	Supplement	J	SCC	NA	275	ml	Light grey	39.30	39.30	0.10	0.00	NA	0.11	0.00	29.97	7.80	0.17	NA	NA	1.53	0.06	NA	NA	NA
8	96	Matas Striber	Supplement	J	SCC	NA	275	ml	Light grey	39.30	39.30	0.10	0.00	NA	0.11	0.00	29.97	7.80	0.17	NA	NA	1.53	0.06	NA	NA	NA
8	97	Matas Striber	Supplement	J	SCC	NA	275	ml	Light grey	39.30	39.30	0.10	0.00	NA	0.11	0.00	29.97	7.80	0.17	NA	NA	1.53	0.06	NA	NA	NA
8	98	Matas Striber	Supplement	J	SCC	NA	275	ml	Light grey	39.30	39.30	0.10	0.00	NA	0.11	0.00	29.97	7.80	0.17	NA	NA	1.53	0.06	NA	NA	NA
8	99	Matas Striber	Supplement	J	SCC	NA	275	ml	Light grey	39.30	39.30	0.10	0.00	NA	0.11	0.00	29.97	7.80	0.17	NA	NA	1.53	0.06	NA	NA	NA
8	100	Matas Striber	Supplement	J	SCC	NA	275	ml	Light grey	39.30	39.30	0.10	0.00	NA	0.11	0.00	29.97	7.80	0.17	NA	NA	1.53	0.06	NA	NA	NA
8	101	Matas Striber	Supplement	J	SCC	NA	275	ml	Light grey	39.30	39.30	0.10	0.00	NA	0.11	0.00	29.97	7.80	0.17	NA	NA	1.53	0.06	NA	NA	NA
8	102	Matas Striber	Supplement	J	SCC	NA	275	ml	Light grey	39.30	39.30	0.10	0.00	NA	0.11	0.00	29.97	7.80	0.17	NA	NA	1.53	0.06	NA	NA	NA
8	103	Matas Striber	Supplement	J	SCC	NA	275	ml	Light grey	39.30	39.30	0.10	0.00	NA	0.11	0.00	29.97	7.80	0.17	NA	NA	1.53	0.06	NA	NA	NA
8	104	Matas Striber	Supplement	J	SCC	NA	275	ml	Light grey	39.30	39.30	0.10	0.00	NA	0.11	0.00	29.97	7.80	0.17	NA	NA	1.53	0.06	NA	NA	NA
8	105	Matas Striber	Supplement	J	SCC	NA	275	ml	Light grey	39.30	39.30	0.10	0.00	NA	0.11	0.00	29.97	7.80	0.17	NA	NA	1.53	0.06	NA	NA	NA
8	106	Matas Striber	Supplement	J	SCC	NA	275	ml	Light grey	39.30	39.30	0.10	0.00	NA	0.11	0.00	29.97	7.80	0.17	NA	NA	1.53	0.06	NA	NA	NA
8	107	Matas Striber	Supplement	J	SCC	NA	275	ml	Light grey	39.30	39.30	0.10	0.00	NA	0.11	0.00	29.97	7.80	0.17	NA	NA	1.53	0.06	NA	NA	NA
8	108	Matas Striber	Supplement	J	SCC	NA	275	ml	Light grey	39.30	39.30	0.10	0.00	NA	0.11	0.00	29.97	7.80	0.17	NA	NA	1.53	0.06	NA	NA	NA
8	109	Matas Striber	Supplement	J	SCC	NA	275	ml	Light grey	39.30	39.30	0.10	0.00	NA	0.11	0.00	29.97	7.80	0.17	NA	NA	1.53	0.06	NA	NA	NA
8	110	Matas Striber	Supplement	J	SCC	NA	275	ml	Light grey	39.30	39.30	0.10	0.00	NA	0.11	0.00	29.97	7.80	0.17	NA	NA	1.53	0.06	NA	NA	NA
8	111	Matas Striber	Supplement	J	SCC	NA	275	ml	Light grey	39.30	39.30	0.10	0.00	NA	0.11	0.00	29.97	7.80	0.17	NA	NA	1.53	0.06	NA	NA	NA
8	112	Matas Striber	Supplement	J	SCC	NA	275	ml	Light grey	39.30	39.30	0.10	0.00	NA	0.11	0.00	29.97	7.80	0.17	NA	NA	1.53	0.06	NA	NA	NA
8	113	Matas Striber	Supplement	J	SCC	NA	275	ml	Light grey	39.30	39.30	0.10	0.00	NA	0.11	0.00	29.97	7.80	0.17	NA	NA	1.53	0.06	NA	NA	NA
8	114	Matas Striber	Supplement	J	SCC	NA	275	ml	Light grey	39.30	39.30	0.10	0.00	NA	0.11	0.00	29.97	7.80	0.17	NA	NA	1.53	0.06	NA	NA	NA
8	115	Matas Striber	Supplement	J	SCC	NA	275	ml	Light grey	39.30	39.30	0.10	0.00	NA	0.11	0.00	29.97	7.80	0.17	NA	NA	1.53	0.06	NA	NA	NA
8	116	Matas Striber	Supplement	J	SCC	NA	275	ml	Light grey	39.30	39.30	0.10	0.00	NA	0.11	0.00	29.97	7.80	0.17	NA	NA	1.53	0.06	NA	NA	NA
8	117	Matas Striber	Supplement	J	SCC	NA	275	ml	Light grey	39.30	39.30	0.10	0.00	NA	0.11	0.00	29.97	7.80	0.17	NA	NA	1.53	0.06	NA	NA	NA
8	118	Matas Striber	Supplement	J	SCC	NA	275	ml	Light grey	39.30	39.30	0.10	0.00	NA	0.11	0.00	29.97	7.80	0.17	NA	NA	1.53	0.06	NA	NA	NA
8	119	Matas Striber	Supplement	J	SCC	NA	275	ml	Light grey	39.30	39.30	0.10	0.00	NA	0.11	0.00	29.97	7.80	0.17	NA	NA	1.53	0.06	NA	NA	NA
8	120	Matas Striber	Supplement	J	SCC	NA	275	ml	Light grey	39.30	39.30	0.10	0.00	NA	0.11	0.00	29.97	7.80	0.17	NA	NA	1.53	0.06	NA	NA	NA
8	121	Matas Striber	Supplement	J	SCC	NA	275	ml	Light grey	39.30	39.30	0.10	0.00	NA	0.11	0.00	29.97	7.80	0.17	NA	NA	1.53	0.06	NA	NA	NA
8	122	Matas Striber	Supplement	J	SCC	NA	275	ml	Light grey	39.30	39.30	0.10	0.00	NA	0.11	0.00	29.97	7.80	0.17	NA	NA	1.53	0.06	NA	NA	NA
8	123	Matas Striber	Supplement	J	SCC	NA	275	ml	Light grey	39.30	39.30	0.10	0.00	NA	0.11	0.00	29.97	7.80	0.17	NA	NA	1.53	0.06	NA	NA	NA
8	124	Matas Striber	Supplement	J	SCC	NA	275	ml	Light grey	39.30	39.30	0.10	0.00	NA	0.11	0.00	29.97	7.80	0.17	NA	NA	1.53	0.06	NA	NA	NA
8	125	Matas Striber	Supplement	J	SCC	NA	275	ml	Light grey	39.30	39.30	0.10	0.00	NA	0.11	0.00	29.97	7.80	0.17	NA	NA	1.53	0.06	NA	NA	NA
8	126	Matas Striber	Supplement	J	SCC	NA	275	ml	Light grey	39.30	39.30	0.10	0.00	NA	0.11	0.00	29.97	7.80	0.17	NA	NA	1.53	0.06	NA	NA	NA
8	127	Matas Striber	Supplement	J	SCC	NA	275	ml	Light grey	39.30	39.30	0.10	0.00	NA	0.11	0.00	29.97	7.80	0.17	NA	NA	1.53	0.06	NA	NA	NA
8	128	Matas Striber	Supplement	J	SCC	NA	275	ml	Light grey	39.30	39.30	0.10	0.00	NA	0.11	0.00	29.97	7.80	0.17	NA	NA	1.53	0.06	NA	NA	NA
8	129	Matas Striber	Supplement	J	SCC	NA	275	ml	Light grey	39.30	39.30	0.10	0.00	NA	0.11	0.00	29.97	7.80	0.17	NA	NA	1.53	0.06	NA	NA	NA
8	130	Matas Striber	Supplement	J	SCC	NA	275	ml	Light grey	39.30	39.30	0.10	0.00	NA	0.11	0.00	29.97	7.80	0.17	NA	NA	1.53	0.06	NA	NA	NA
8	131	Matas Striber	Supplement	J	SCC	NA	275	ml	Light grey	39.30	39.30	0.10	0.00	NA	0.11	0.00	29.97	7.80	0.17	NA	NA	1.53	0.06	NA	NA	NA
8	132	Matas Striber	Supplement	J	SCC	NA	275	ml	Light grey	39.30	39.30	0.10	0.00	NA	0.11	0.00	29.97	7.80	0.17	NA	NA	1.53	0.06	NA	NA	NA
8	133	Matas Striber	Supplement	J	SCC	NA	275	ml	Light grey	39.30	39.30	0.10	0.00	NA	0.11	0.00	29.97	7.80	0.17	NA	NA	1.53	0.06	NA	NA	NA
8	134	Matas Striber	Supplement	J	SCC	NA	275	ml	Light grey	39.30	39.30	0.10	0.00	NA	0.11	0.00	29.97	7.80	0.17	NA	NA	1.53	0.06	NA	NA	NA
8	135	Matas Striber	Supplement	J	SCC	NA	275	ml	Light grey	39.30	39.30	0.10	0.00	NA	0.11	0.00	29.97	7.80	0.17	NA	NA	1.53	0.06	NA	NA	NA
8	136	Matas Striber	Supplement	J	SCC	NA	275	ml	Light grey	39.30	39.30	0.10	0.00	NA	0.11	0.00	29.97	7.80	0.17	NA	NA	1.53	0.06	NA	NA	NA
8	137	Matas Striber	Supplement	J	SCC	NA	275	ml	Light grey	39.30	39.30	0.10	0.00	NA	0.11	0.00	29.97	7.80	0.17	NA	NA	1.53	0.06	NA	NA	NA
8	138	Matas Striber	Supplement	J	SCC	NA	275	ml	Light grey	39.30	39.30	0.10	0.00	NA	0.11	0.00	29.97	7.80	0.17	NA	NA	1.53	0.06	NA	NA	NA
8	139	Matas Striber	Supplement	J	SCC	NA	275	ml	Light grey	39.30	39.30	0.10	0.00	NA	0.11	0.00	29.97	7.80	0.17	NA	NA	1.53	0.06	NA	NA	NA
8	140	Matas Striber	Supplement	J	SCC	NA	275	ml	Light grey	39.30	39.30	0.10	0.00	NA	0.11	0.00	29.97	7.80	0.17	NA	NA	1.53	0.06	NA	NA	NA
8	141	Matas Striber	Supplement	J	SCC	NA	275	ml	Light grey	39.30	39.30	0.10	0.00	NA	0.11	0.00	29.97	7.80	0.17	NA	NA	1.53	0.06	NA	NA	NA
8	142	Matas Striber	Supplement	J	SCC	NA	275	ml	Light grey	39.30	39.30	0.10	0.00	NA	0.11	0.00	29.97	7.80	0.17	NA	NA	1.53	0.06	NA	NA	NA
8	143	Matas Striber	Supplement	J	SCC	NA	275	ml	Light grey	39.30	39.30	0.10	0.00	NA	0.11	0.00	29.97	7.80	0.17	NA	NA	1.53	0.06	NA	NA	NA
8	144	Matas Striber	Supplement	J	SCC	NA	275	ml	Light grey	39.30	39.30	0.10	0.00	NA	0.11	0.00	29.97	7.80	0.17	NA	NA	1.53	0.06	NA	NA	NA
8	145	Matas Striber	Supplement	J	SCC	NA	275	ml	Light grey	39.30	39.30	0.10	0.00	NA	0.11	0.00	29.97	7.80	0.17	NA	NA	1.53	0.06	NA	NA	NA
8	146	Matas Striber	Supplement	J	SCC	NA	275	ml	Light grey	39.30	39.30	0.10	0.00	NA	0.11	0.00	29.97	7.80	0.17	NA	NA	1.53	0.06	NA	NA	NA
8	147	Matas Striber	Supplement	J	SCC	NA	275	ml	Light grey	39.30	39.30	0.10	0.00	NA	0.11	0.00	29.97	7.80	0.17	NA	NA	1.53	0.06	NA	NA	NA
8	148	Matas Striber	Supplement	J	SCC	NA	275	ml	Light grey	39.30	39.30	0.10	0.00	NA	0.11	0.00	29.97	7.80	0.17	NA	NA	1.53	0.06	NA	NA	NA
8	149	Matas Striber	Supplement	J	SCC	NA	275	ml	Light grey	39.30	39.30	0.10	0.00	NA	0.11	0.00	29.97	7.80	0.17	NA	NA	1.53	0.06	NA	NA	NA
8	150	Matas Striber	Supplement	J	SCC	NA	275	ml	Light grey	39.30	39.30	0.10	0.00	NA	0.11	0.00	29.97	7.80	0.17	NA	NA	1.53	0.06	NA	NA	NA
8	151	Matas Striber	Supplement	J	SCC	NA	275	ml	Light grey	39.30	39.30	0.10	0.00	NA	0.11	0.00	29.97	7.80	0.17	NA	NA	1.53	0.06	NA	NA	NA
8	152	Matas Striber	Supplement	J	SCC	NA	275	ml	Light grey	39.30	39.30	0.10	0.00	NA	0.11	0.00	29.97	7.80	0.17	NA	NA	1.53	0.06	NA	NA	NA
8	153	Matas Striber	Supplement	J	SCC	NA	275	ml	Light grey	39.30	39.30	0.10	0.00	NA	0.11	0.00	29.97	7.80	0.17	NA	NA	1.53	0.06	NA	NA	NA
8	154	Matas Striber	Supplement	J	SCC	NA	275	ml	Light grey	39.30	39.30	0.10	0.00	NA	0.11	0.00	29.97	7.80	0.17	NA	NA	1.53	0.06	NA	NA	NA
8	155	Matas Striber	Supplement	J	SCC	NA	275	ml	Light grey	39.30	39.30	0.10	0.00	NA	0.11	0.00	29.97	7.80	0.17	NA	NA	1.53	0.06	NA	NA	NA
8	156	Matas Striber	Supplement	J	SCC	NA	275	ml	Light grey	39.30	39.30	0.10	0.00	NA	0.11	0.00	29.97	7.80	0.17	NA	NA	1.53	0.06	NA	NA	NA
8	157	Matas Striber	Supplement	J	SCC	NA	275	ml	Light grey	39.30	39.30	0.10	0.00	NA	0.11	0.00	29.97	7.80	0.17	NA	NA	1.53	0.06	NA	NA	NA
8	158	Matas Striber	Supplement	J	SCC	NA	275	ml	Light grey	39.30	39.30	0.10	0.00	NA	0.11	0.00	29.97	7.80	0.17	NA	NA	1.53	0.06	NA	NA	NA
8	159	Matas Striber	Supplement	J	SCC	NA	275	ml	Light grey	39.30	39.30	0.10	0.00	NA	0.11	0.00	29.97	7.80	0.17	NA	NA	1.53	0.06	NA	NA	NA
8	160	Matas Striber	Supplement	J	SCC	NA	275	ml	Light grey	39.30	39.30	0.10	0.00	NA	0.11	0.00	29.97	7.80	0.17	NA	NA	1.53	0.06	NA	NA	NA
8	161	Matas Striber	Supplement	J	SCC	NA	275	ml	Light grey	39.30	39.30	0.10	0.00	NA	0.11	0.00	29.97	7.80	0.17	NA	NA	1.53	0.06	NA	NA	NA
8	162	Matas Striber	Supplement	J	SCC	NA	275	ml	Light grey	39.30	39.30	0.10	0.00	NA	0.11	0.00	29.97	7.80	0.17	NA	NA	1.53	0.06	NA	NA	NA
8	163	Matas Striber	Supplement	J	SCC	NA	275	ml	Light grey	39.30	39.30	0.10	0.00	NA	0.11	0.00	29.97	7.80	0.17	NA	NA	1.53	0.06	NA	NA	NA
8	164	Matas Striber	Supplement	J	SCC	NA	275	ml	Light grey	39.30	39.30	0.10	0.00	NA	0.11	0.00	29.97	7.80	0.17	NA	NA	1.53	0.06	NA	NA	NA
8	165	Matas Striber	Supplement	J	SCC	NA	275	ml	Light grey	39.30	39.30	0.10	0.00	NA	0.11	0.00	29.97	7.80	0.17	NA	NA	1.53	0.06	NA	NA	NA
8	166	Matas Striber	Supplement	J	SCC	NA	275	ml	Light grey	39.30	39.30	0.10	0.00	NA	0.11	0.00	29.97	7.80	0.17	NA	NA	1.53	0.06	NA	NA	NA
8	167	Matas Striber	Supplement	J	SCC	NA	275	ml	Light grey	39.30	39.30	0.10	0.00	NA	0.11	0.00	29.97	7.80	0.17	NA	NA	1.53	0.06	NA	NA	NA
8	168	Matas Striber	Supplement	J	SCC	NA	275	ml	Light grey	39.30	39.30	0.10	0.00	NA	0.11	0.00	29.97	7.80	0.17	NA	NA	1.53	0.06	NA	NA	NA
8	169	Matas Striber	Supplement	J	SCC	NA	275	ml	Light grey	39.30	39.30	0.10	0.00	NA	0.11	0.00	29.97	7.80	0.17	NA	NA	1.53	0.06	NA	NA	NA
8	170	Matas Striber	Supplement	J	SCC	NA	275	ml	Light grey	39.30	39.30	0.10	0.00	NA	0.11	0.00	29.97	7.80	0.17	NA	NA	1.53	0.06	NA	NA	NA
8	171	Matas Striber	Supplement	J	SCC	NA	275	ml	Light grey	39.30	39.30	0.10	0.00	NA	0.11	0.00	29.97	7.80	0.17	NA	NA	1.53	0.06	NA	NA	NA
8	172	Matas Striber	Supplement	J	SCC	NA	275	ml	Light grey	39.30	39.30	0.10	0.00	NA	0.11	0.00	29.97	7.80	0.17	NA	NA	1.53	0.06	NA	NA	NA
8	173	Matas Striber	Supplement	J	SCC	NA	275	ml	Light grey	39.30	39.30	0.10	0.00	NA	0.11	0.00	29.97	7.80	0.17	NA	NA	1.53	0.06	NA	NA	NA
8	174	Matas Striber	Supplement	J	SCC	NA	275	ml	Light grey	39.30	39.30	0.10	0.00	NA	0.11	0.00	29.97	7.80	0.17	NA	NA	1.53	0.06	NA	NA	NA
8	175	Matas Striber	Supplement	J	SCC	NA	275	ml	Light grey	39.30	39.30	0.10	0.00	NA	0.11	0.00	29.97	7.80	0.17	NA	NA	1.53	0.06	NA	NA	NA
8	176	Matas Striber	Supplement	J	SCC	NA	275	ml	Light grey	39.30	39.30	0.10	0.00	NA	0.11	0.00	29.97	7.80	0.17	NA	NA	1.53	0.06	NA	NA	NA
8	177	Matas Striber	Supplement	J	SCC	NA	275	ml	Light grey	39.30	39.30	0.10	0.00	NA	0.11	0.00	29.97	7.80	0.17	NA	NA	1.53	0.06	NA	NA	NA
8	178	Matas Striber	Supplement	J	SCC	NA	275	ml	Light grey	39.30	39.30	0.10	0.00	NA	0.11	0.00	29.97	7.80	0.17	NA	NA	1.53	0.06	NA	NA	NA
8	179	Matas Striber	Supplement	J	SCC	NA	275	ml	Light grey	39.30	39.30	0.10	0.00	NA	0.11	0.00	29.97	7.80	0.17	NA	NA	1.53	0.06	NA	NA	NA
8	180	Matas Striber	Supplement	J	SCC	NA	275	ml	Light grey	39.30	39.30	0.10	0.00	NA	0.11	0.00	29.97	7.80	0.17	NA	NA	1.53	0.06	NA	NA	NA
8	181	Matas Striber	Supplement	J	SCC	NA	275	ml	Light grey	39.30	39.30	0.10	0.00	NA	0.11	0.00	29.97	7.80	0.17	NA	NA	1.53	0.06	NA	NA	NA
8	182	Matas Striber	Supplement	J	SCC	NA	275	ml	Light grey	39.30	39.30	0.10	0.00	NA	0.11	0.00	29.97	7.80	0.17	NA	NA	1.53	0.06	NA	NA	NA
8	183	Matas Striber	Supplement	J	SCC	NA	275	ml	Light grey	39.30	39.30	0.10	0.00	NA	0.11	0.00	29.97	7.80	0.17	NA	NA	1.53	0.06	NA	NA	NA
8	184	Matas Striber	Supplement	J	SCC	NA	275	ml	Light grey	39.30	39.30	0.10	0.00	NA	0.11	0.00	29.97	7.80	0.17	NA	NA	1.53	0.06	NA	NA	NA
8	185	Matas Striber	Supplement	J	SCC	NA	275	ml	Light grey	39.30	39.30	0.10	0.00	NA	0.11	0.00	29.97	7.80	0.17	NA	NA	1.53	0.06	NA	NA	NA
8	186	Matas Striber	Supplement	J	SCC	NA	275	ml	Light grey	39.30	39.30	0.10	0.00	NA	0.11	0.00	29.97	7.80	0.17	NA	NA	1.53	0.06	NA	NA	NA
8	187	Matas Striber	Supplement	J	SCC	NA	275	ml	Light grey	39.30	39.30	0.10	0.00	NA	0.11	0.00	29.97	7.80	0.17	NA	NA	1.53	0.06	NA	NA	NA
8	188	Matas Striber	Supplement	J	SCC	NA	275	ml	Light grey	39.30	39.30	0.10	0.00	NA	0.11	0.00	29.97	7.80	0.17	NA	NA	1.53	0.06	NA	NA	NA
8	189	Matas Striber	Supplement	J	SCC	NA	275	ml	Light grey	39.30	39.30	0.10	0.00	NA	0.11	0.00	29.97	7.80	0.17	NA	NA	1.53	0.06	NA	NA	NA
8	190	Matas Striber	Supplement	J	SCC	NA	275	ml	Light grey	39.30	39.30	0.10	0.00	NA	0.11	0.00	29.97	7.80	0.17	NA	NA	1.53	0.06	NA	NA	NA
8	191	Matas Striber	Supplement	J	SCC	NA	275	ml	Light grey	39.30	39.30	0.10	0.00	NA	0.11	0.00	29.97	7.80	0.17	NA	NA	1.53	0.06	NA	NA	NA
8	192	Matas Striber	Supplement	J	SCC	NA	275	ml	Light grey	39.30	39.30	0.10	0.00	NA	0.11	0.00	29.97	7.80	0.17	NA	NA	1.53	0.06	NA	NA	NA
8	193	Matas Striber	Supplement	J	SCC	NA	275	ml	Light grey	39.30	39.30	0.10	0.00	NA	0.11	0.00	29.97	7.80	0.17	NA	NA	1.53	0.06	NA	NA	NA
8	194	Matas Striber	Supplement	J	SCC	NA	275	ml	Light grey	39.30	39.30	0.10	0.00	NA	0.11	0.00	29.97	7.80	0.17	NA	NA	1.53	0.06	NA	NA	NA
8	195	Matas Striber	Supplement	J	SCC	NA	275	ml	Light grey	39.30	39.30	0.10	0.00	NA	0.11	0.00	29.97	7.80	0.17	NA	NA	1.53	0.06	NA	NA	NA
8	196	Matas Striber	Supplement	J	SCC	NA	275	ml	Light grey	39.30	39.30	0.10	0.00	NA	0.11	0.00	29.97	7.80	0.17	NA	NA	1.53	0.06	NA	NA	NA
8	197	Matas Striber	Supplement	J	SCC	NA	275	ml	Light grey	39.30	39.30	0.10	0.00	NA	0.11	0.00	29.97	7.80	0.17	NA	NA	1.53	0.06	NA	NA	NA
8	198	Matas Striber	Supplement	J	SCC	NA	275	ml	Light grey	39.30	39.30	0.10	0.00	NA	0.11	0.00	29.97	7.80	0.17	NA	NA	1.53	0.06	NA	NA	NA
8	199	Matas Striber	Supplement	J	SCC	NA	275	ml	Light grey	39.30	39.30	0.10	0.00	NA	0.11	0.00	29.97	7.80	0.17	NA	NA	1.53	0.06	NA	NA	NA
8	200	Matas Striber	Supplement	J	SCC	NA	275	ml	Light grey	39.30	39.30	0.10	0.00	NA	0.11	0.00	29.97	7.80	0.17	NA	NA	1.53	0.06	NA	NA	NA
8	201	Matas Striber	Supplement	J	SCC	NA	275	ml	Light grey	39.30	39.30	0.10	0.00	NA	0.11	0.00	29.97	7.80	0.17	NA	NA	1.53	0.06	NA	NA	NA
8	202	Matas Striber	Supplement	J	SCC	NA	275	ml	Light grey	39.30	39.30	0.10	0.00	NA	0.11	0.00	29.97	7.80	0.17	NA	NA	1.53	0.06	NA	NA	NA
8	203	Matas Striber	Supplement	J	SCC	NA	275	ml	Light grey	39.30	39.30	0.10	0.00	NA	0.11	0.00	29.97	7.80	0.17	NA	NA	1.53	0.06	NA	NA	NA
8	204	Matas Striber	Supplement	J	SCC	NA	275	ml	Light grey	39.30	39.30	0.10	0.00	NA	0.11	0.00	29.97	7.80	0.17	NA	NA	1.53	0.06	NA	NA	NA
8	205	Matas Striber	Supplement	J	SCC	NA	275	ml	Light grey	39.30	39.30	0.10	0.00	NA	0.11	0.00	29.97	7.80	0.17	NA	NA	1.53	0.06	NA	NA	NA
8	206	Matas Striber	Supplement	J	SCC	NA	275	ml	Light grey	39.30	39.30	0.10	0.00	NA	0.11	0.00	29.97	7.80	0.17	NA	NA	1.53	0.06	NA	NA	NA
8	207	Matas Striber	Supplement	J	SCC	NA	275	ml	Light grey	39.30	39.30	0.10	0.00	NA	0.11	0.00	29.97	7.80	0.17	NA	NA	1.53	0.06	NA	NA	NA
8	208	Matas Striber	Supplement	J	SCC	NA	275	ml	Light grey	39.30	39.30	0.10	0.00	NA	0.11	0.00	29.97	7.80	0.17	NA	NA	1.53	0.06	NA	NA	NA
8	209	Matas Striber	Supplement	J	SCC	NA	275	ml	Light grey	39.30	39.30	0.10	0.00	NA	0.11	0.00	29.97	7.80	0.17	NA	NA	1.53	0.06	NA	NA	NA
8	210	Matas Striber	Supplement	J	SCC	NA	275	ml	Light grey	39.30	39.30	0.10	0.00	NA	0.11	0.00	29.97	7.80	0.17	NA	NA	1.53	0.06	NA	NA	NA
8	211	Matas Striber	Supplement	J	SCC	NA	275	ml	Light grey	39.30	39.30	0.10	0.00	NA	0.11	0.00	29.97	7.80	0.17	NA	NA	1.53	0.06	NA	NA	NA
8	212	Matas Striber	Supplement	J	SCC	NA	275	ml	Light grey	39.30	39.30	0.10	0.00	NA	0.11	0.00	29.97	7.80	0.17	NA	NA	1.53	0.06	NA	NA	NA
8	213	Matas Striber	Supplement	J	SCC	NA	275	ml	Light grey	39.30	39.30	0.10	0.00	NA	0.11	0.00	29.97	7.80	0.17	NA	NA	1.53	0.06	NA	NA	NA
8	214	Matas Striber	Supplement	J	SCC	NA	275	ml	Light grey	39.30	39.30	0.10	0.00	NA	0.11	0.00	29.97	7.80	0.17	NA	NA	1.53	0.06	NA	NA	NA
8	215	Matas Striber	Supplement	J	SCC	NA	275	ml	Light grey	39.30	39.30	0.10	0.00	NA	0.11	0.00	29.97	7.80	0.17	NA	NA	1.53	0.06	NA	NA	NA
8	216	Matas Striber	Supplement	J	SCC	NA	275	ml	Light grey	39.30	39.30	0.10	0.00	NA	0.11	0.00	29.97	7.80	0.17	NA	NA	1.53	0.06	NA	NA	NA
8	217	Matas Striber	Supplement	J	SCC	NA	275	ml	Light grey	39.30	39.30	0.10	0.00	NA	0.11	0.00	29.97	7.80	0.17	NA	NA	1.53	0.06	NA	NA	NA
8	218	Matas Striber	Supplement	J	SCC	NA	275	ml	Light grey	39.30	39.30	0.10	0.00	NA	0.11	0.00	29.97	7.80	0.17	NA	NA	1.53	0.06	NA	NA	NA
8	219	Matas Striber	Supplement	J	SCC	NA	275	ml	Light grey	39.30	39.30	0.10	0.00	NA	0.11	0.00	29.97	7.80	0.17	NA	NA	1.53	0.06	NA	NA	NA
8	220	Matas Striber	Supplement	J	SCC	NA	275	ml	Light grey	39.30	39.30	0.10	0.00	NA	0.11	0.00	29.97	7.80	0.17	NA	NA	1.53	0.06	NA	NA	NA
8	221	Matas Striber	Supplement	J	SCC	NA	275	ml	Light grey	39.30	39.30	0.10	0.00	NA	0.11	0.00	29.97	7.80	0.17	NA	NA	1.53	0.06	NA	NA	NA
8	222	Matas Striber	Supplement	J	SCC	NA	275	ml	Light grey	39.30	39.30	0.10	0.00	NA	0.11	0.00	29.97	7.80	0.17	NA	NA	1.53	0.06	NA	NA	NA
8	223	Matas Striber	Supplement	J	SCC	NA	275	ml	Light grey	39.30	39.30	0.10	0.00	NA	0.11	0.00	29.97	7.80	0.17	NA	NA	1.53	0.06	NA	NA	NA
8	224	Matas Striber	Supplement	J	SCC	NA	275	ml	Light grey	39.30	39.30	0.10	0.00	NA	0.11	0.00	29.97	7.80	0.17	NA	NA	1.53	0.06	NA	NA	NA
8	225	Matas Striber	Supplement	J	SCC	NA	275	ml	Light grey	39.30	39.30	0.10	0.00	NA	0.11	0.00	29.97	7.80	0.17	NA	NA	1.53	0.06	NA	NA	NA
8	226	Matas Striber	Supplement	J	SCC	NA	275	ml	Light grey	39.30	39.30	0.10	0.00	NA	0.11	0.00	29.97	7.80	0.17	NA	NA	1.53	0.06	NA	NA	NA
8	227	Matas Striber	Supplement	J	SCC	NA	275	ml	Light grey	39.30	39.30	0.10	0.00	NA	0.11	0.00	29.97	7.80	0.17	NA	NA	1.53	0.06	NA	NA	NA
8	228	Matas Striber	Supplement	J	SCC	NA	275	ml	Light grey	39.30	39.30	0.10	0.00	NA	0.11	0.00	29.97	7.80	0.17	NA	NA	1.53	0.06	NA	NA	NA
8	229	Matas Striber	Supplement	J	SCC	NA	275	ml	Light grey	39.30	39.30	0.10	0.00	NA	0.11	0.00	29.97	7.80	0.17	NA	NA	1.53	0.06	NA	NA	NA
8	230	Matas Striber	Supplement	J	SCC	NA	275	ml	Light grey	39.30	39.30	0.10	0.00	NA	0.11	0.00	29.97	7.80	0.17	NA	NA	1.53	0.06	NA	NA	NA
8	231	Matas Striber	Supplement	J	SCC	NA	275	ml	Light grey	39.30	39.30	0.10	0.00	NA	0.11	0.00	29.97	7.80	0.17	NA	NA	1.53	0.06	NA	NA	NA
8	232	Matas Striber	Supplement	J	SCC	NA	275	ml	Light grey	39.30	39.30	0.10	0.00	NA	0.11	0.00	29.97	7.80	0.17	NA	NA	1.53	0.06	NA	NA	NA
8	233	Matas Striber	Supplement	J	SCC	NA	275	ml	Light grey	39.30	39.30	0.10	0.00	NA	0.11	0.00	29.97	7.80	0.17	NA	NA	1.53	0.06	NA	NA	NA
8	234	Matas Striber	Supplement	J	SCC	NA	275	ml	Light grey	39.30	39.30	0.10	0.00	NA	0.11	0.00	29.97	7.80	0.17	NA	NA	1.53	0.06	NA	NA	NA
8	235	Matas Striber	Supplement	J	SCC	NA	275	ml	Light grey	39.30	39.30	0.10	0.00	NA	0.11	0.00	29.97	7.80	0.17	NA	NA	1.53	0.06	NA	NA	NA
8	236	Matas Striber	Supplement	J	SCC	NA	275	ml	Light grey	39.30	39.30	0.10	0.00	NA	0.11	0.00	29.97	7.80	0.17	NA	NA	1.53	0.06	NA	NA	NA
8	237	Matas Striber	Supplement	J	SCC	NA	275	ml	Light grey	39.30	39.30	0.10	0.00	NA	0.11	0.00	29.97	7.80	0.17	NA	NA	1.53	0.06	NA	NA	NA
8	238	Matas Striber	Supplement	J	SCC	NA	275	ml	Light grey	39.30	39.30	0.10	0.00	NA	0.11	0.00	29.97	7.80	0.17	NA	NA	1.53	0.06	NA	NA	NA
8	239	Matas Striber	Supplement	J	SCC	NA	275	ml	Light grey	39.30	39.30	0.10	0.00	NA	0.11	0.00	29.97	7.80	0.17	NA	NA	1.53	0.06	NA	NA	NA
8	240	Matas Striber	Supplement	J	SCC	NA	275	ml	Light grey	39.30	39.30	0.10	0.00	NA	0.11	0.00	29.97	7.80	0.17	NA	NA	1.53	0.06	NA	NA	NA
8	241	Matas Striber	Supplement	J	SCC	NA	275	ml	Light grey	39.30	39.30	0.10	0.00	NA	0.11	0.00	29.97	7.80	0.17	NA	NA	1.53	0.06	NA	NA	NA
8	242	Matas Striber	Supplement	J	SCC	NA	275	ml	Light grey	39.30	39.30	0.10	0.00	NA	0.11	0.00	29.97	7.80	0.17	NA	NA	1.53	0.06	NA	NA	NA
8	243	Matas Striber	Supplement	J	SCC	NA	275	ml	Light grey	39.30	39.30	0.10	0.00	NA	0.11	0.00	29.97	7.80	0.17	NA	NA	1.53	0.06	NA	NA	NA
8	244	Matas Striber	Supplement	J	SCC	NA	275	ml	Light grey	39.30	39.30	0.10	0.00	NA	0.11	0.00	29.97	7.80	0.17	NA	NA	1.53	0.06	NA	NA	NA
8	245	Matas Striber	Supplement	J	SCC	NA	275	ml	Light grey	39.30	39.30	0.10	0.00	NA	0.11	0.00	29.97	7.80	0.17	NA	NA	1.53	0.06	NA	NA	NA
8	246	Matas Striber	Supplement	J	SCC	NA	275	ml	Light grey	39.30	39.30	0.10	0.00	NA	0.11	0.00	29.97	7.80	0.17	NA	NA	1.53	0.06	NA	NA	NA
9	1	Matas Striber	Supplement	J	NA	MC	200	ml	Light grey	26.07	26.07	0.00	0.00	NA	0.03	0.00	24.33	NA	NA	NA	NA	1.07	0.00	Plastic seal	0.67	0.00
9	2	Matas Striber	Supplement	J	NA	MC	200	ml	Light grey	26.07	26.07	0.00	0.00	NA	0.03	0.00	24.33	NA	NA	NA	NA	1.07	0.00	Plastic seal	0.67	0.00
9	3	Matas Striber	Supplement	J	NA	MC	200	ml	Light grey	25.60	25.40	0.20	0.20	NA	0.03	0.00	24.33	NA	NA	NA	NA	1.07	0.00	NA	NA	NA
9	4	Matas Striber	Supplement	J	NA	MC	200	ml	Light grey	25.40	25.40	0.20	0.00	NA	0.03	0.00	24.33	NA	NA	NA	NA	1.07	0.00	NA	NA	NA
9	5	Matas Striber	Supplement	J	NA	MC	200	ml	Light grey	25.20	25.40	0.20	0.00	NA	0.03	0.00	24.33	NA	NA	NA	NA	1.07	0.00	NA	NA	NA
9	6	Matas Striber	Supplement	J	NA	MC	200	ml	Light grey	25.40	25.40	0.20	0.00	NA	0.03	0.00	24.33	NA	NA	NA	NA	1.07	0.00	NA	NA	NA
9	7	Matas Striber	Supplement	J	NA	MC	200	ml	Light grey	25.40	25.40	0.20	0.00	NA	0.03	0.00	24.33	NA	NA	NA	NA	1.07	0.00	NA	NA	NA
9	8	Matas Striber	Supplement	J	NA	MC	200	ml	Light grey	25.40	25.40	0.20	0.00	NA	0.03	0.00	24.33	NA	NA	NA	NA	1.07	0.00	NA	NA	NA
9	9	Matas Striber	Supplement	J	NA	MC	200	ml	Light grey	25.40	25.40	0.20	0.00	NA	0.03	0.00	24.33	NA	NA	NA	NA	1.07	0.00	NA	NA	NA
9	10	Matas Striber	Supplement	J	NA	MC	200	ml	Light grey	25.40	25.40	0.20	0.00	NA	0.03	0.00	24.33	NA	NA	NA	NA	1.07	0.00	NA	NA	NA
9	11	Matas Striber	Supplement	J	NA	MC	200	ml	Light grey	25.40	25.40	0.20	0.00	NA	0.03	0.00	24.33	NA	NA	NA	NA	1.07	0.00	NA	NA	NA
9	12	Matas Striber	Supplement	J	NA	MC	200	ml	Light grey	25.40	25.40	0.20	0.00	NA	0.03	0.00	24.33	NA	NA	NA	NA	1.07	0.00	NA	NA	NA
9	13	Matas Striber	Supplement	J	NA	MC	200	ml	Light grey	25.40	25.40	0.20	0.00	NA	0.03	0.00	24.33	NA	NA	NA	NA	1.07	0.00	NA	NA	NA
9	14	Matas Striber	Supplement	J	NA	MC	200	ml	Light grey	25.40	25.40	0.20	0.00	NA	0.03	0.00	24.33	NA	NA	NA	NA	1.07	0.00	NA	NA	NA
9	15	Matas Striber	Supplement	J	NA	MC	200	ml	Light grey	25.40	25.40	0.20	0.00	NA	0.03	0.00	24.33	NA	NA	NA	NA	1.07	0.00	NA	NA	NA
9	16	Matas Striber	Supplement	J	NA	MC	200	ml	Light grey	25.40	25.40	0.20	0.00	NA	0.03	0.00	24.33	NA	NA	NA	NA	1.07	0.00	NA	NA	NA
9	17	Matas Striber	Supplement	J	NA	MC	200	ml	Light grey	25.40	25.40	0.20	0.00	NA	0.03	0.00	24.33	NA	NA	NA	NA	1.07	0.00	NA	NA	NA
9	18	Matas Striber	Supplement	J	NA	MC	200	ml	Light grey	25.40	25.40	0.20	0.00	NA	0.03	0.00	24.33	NA	NA	NA	NA	1.07	0.00	NA	NA	NA
9	19	Matas Striber	Supplement	J	NA	MC	200	ml	Light grey	25.40	25.40	0.20	0.00	NA	0.03	0.00	24.33	NA	NA	NA	NA	1.07	0.00	NA	NA	NA
9	20	Matas Striber	Supplement	J	NA	MC	200	ml	Light grey	25.40	25.40	0.20	0.00	NA	0.03	0.00	24.33	NA	NA	NA	NA	1.07	0.00	NA	NA	NA
9	21	Matas Striber	Supplement	J	NA	MC	200	ml	Light grey	25.40	25.40	0.20	0.00	NA	0.03	0.00	24.33	NA	NA	NA	NA	1.07	0.00	NA	NA	NA
9	22	Matas Striber	Supplement	J	NA	MC	200	ml	Light grey	25.40	25.40	0.20	0.00	NA	0.03	0.00	24.33	NA	NA	NA	NA	1.07	0.00	NA	NA	NA
9	23	Matas Striber	Supplement	J	NA	MC	200	ml	Light grey	25.40	25.40	0.20	0.00	NA	0.03	0.00	24.33	NA	NA	NA	NA	1.07	0.00	NA	NA	NA
9	24	Matas Striber	Supplement	J	NA	MC	200	ml	Light grey	25.40	25.40	0.20	0.00	NA	0.03	0.00	24.33	NA	NA	NA	NA	1.07	0.00	NA	NA	NA
9	25	Matas Striber	Supplement	J	NA	MC	200	ml	Light grey	25.40	25.40	0.20	0.00	NA	0.03	0.00	24.33	NA	NA	NA	NA	1.07	0.00	NA	NA	NA
9	26	Matas Striber	Supplement	J	NA	MC	200	ml	Light grey	25.40	25.40	0.20	0.00	NA	0.03	0.00	24.33	NA	NA	NA	NA	1.07	0.00	NA	NA	NA
9	27	Matas Striber	Supplement	J	NA	MC	200	ml	Light grey	25.40	25.40	0.20	0.00	NA	0.03	0.00	24.33	NA	NA	NA	NA	1.07	0.00	NA	NA	NA
9	28	Matas Striber	Supplement	J	NA	MC	200	ml	Light grey	25.40	25.40	0.20	0.00	NA	0.03	0.00	24.33	NA	NA	NA	NA	1.07	0.00	NA	NA	NA
9	29	Matas Striber	Supplement	J	NA	MC	200	ml	Light grey	25.40	25.40	0.20	0.00	NA	0.03	0.00	24.33	NA	NA	NA	NA	1.07	0.00	NA	NA	NA
9	30	Matas Striber	Supplement	J	NA	MC	200	ml	Light grey	25.40	25.40	0.20	0.00	NA	0.03	0.00	24.33	NA	NA	NA	NA	1.07	0.00	NA	NA	NA
9	31	Matas Striber	Supplement	J	NA	MC	200	ml	Light grey	25.40	25.40	0.20	0.00	NA	0.03	0.00	24.33	NA	NA	NA	NA	1.07	0.00	NA	NA	NA
9	32	Matas Striber	Supplement	J	NA	MC	200	ml	Light grey	25.40	25.40	0.20	0.00	NA	0.03	0.00	24.33	NA	NA	NA	NA	1.07	0.00	NA	NA	NA
9	33	Matas Striber	Supplement	J	NA	MC	200	ml	Light grey	25.40	25.40	0.20	0.00	NA	0.03	0.00	24.33	NA	NA	NA	NA	1.07	0.00	NA	NA	NA
9	34	Matas Striber	Supplement	J	NA	MC	200	ml	Light grey	25.40	25.40	0.20	0.00	NA	0.03	0.00	24.33	NA	NA	NA	NA	1.07	0.00	NA	NA	NA
9	35	Matas Striber	Supplement	J	NA	MC	200	ml	Light grey	25.40	25.40	0.20	0.00	NA	0.03	0.00	24.33	NA	NA	NA	NA	1.07	0.00	NA	NA	NA
9	36	Matas Striber	Supplement	J	NA	MC	200	ml	Light grey	25.40	25.40	0.20	0.00	NA	0.03	0.00	24.33	NA	NA	NA	NA	1.07	0.00	NA	NA	NA
9	37	Matas Striber	Supplement	J	NA	MC	200	ml	Light grey	25.40	25.40	0.20	0.00	NA	0.03	0.00	24.33	NA	NA	NA	NA	1.07	0.00	NA	NA	NA
9	38	Matas Striber	Supplement	J	NA	MC	200	ml	Light grey	25.40	25.40	0.20	0.00	NA	0.03	0.00	24.33	NA	NA	NA	NA	1.07	0.00	NA	NA	NA
9	39	Matas Striber	Supplement	J	NA	MC	200	ml	Light grey	25.40	25.40	0.20	0.00	NA	0.03	0.00	24.33	NA	NA	NA	NA	1.07	0.00	NA	NA	NA
9	40	Matas Striber	Supplement	J	NA	MC	200	ml	Light grey	25.40	25.40	0.20	0.00	NA	0.03	0.00	24.33	NA	NA	NA	NA	1.07	0.00	NA	NA	NA
9	41	Matas Striber	Supplement	J	NA	MC	200	ml	Light grey	25.40	25.40	0.20	0.00	NA	0.03	0.00	24.33	NA	NA	NA	NA	1.07	0.00	NA	NA	NA
9	42	Matas Striber	Supplement	J	NA	MC	200	ml	Light grey	25.40	25.40	0.20	0.00	NA	0.03	0.00	24.33	NA	NA	NA	NA	1.07	0.00	NA	NA	NA
9	43	Matas Striber	Supplement	J	NA	MC	200	ml	Light grey	25.40	25.40	0.20	0.00	NA	0.03	0.00	24.33	NA	NA	NA	NA	1.07	0.00	NA	NA	NA
9	44	Matas Striber	Supplement	J	NA	MC	200	ml	Light grey	25.40	25.40	0.20	0.00	NA	0.03	0.00	24.33	NA	NA	NA	NA	1.07	0.00	NA	NA	NA
10	1	Matas Striber	Supplement	J	SCA	NA	200	ml	Light grey	28.70	29.23	0.15	0.00	NA	0.00	0.00	24.33	3.17	0.06	NA	NA	1.07	0.06	Plastic seal	0.67	0.02
10	2	Matas Striber	Supplement	J	SCA	NA	200	ml	Light grey	28.60	29.23	0.15	0.00	NA	0.00	0.00	24.33	3.17	0.06	NA	NA	1.07	0.06	Plastic seal	0.67	0.02
10	3	Matas Striber	Supplement	J	SCA	NA	200	ml	Light grey	28.40	29.23	0.15	0.00	NA	0.00	0.00	24.33	3.17	0.06	NA	NA	1.07	0.06	Plastic seal	0.67	0.02
10	4	Matas Striber	Supplement	J	SCA	NA	200	ml	Light grey	28.57	29.23	0.15	0.00	NA	0.00	0.00	24.33	3.17	0.06	NA	NA	1.07	0.06	Plastic seal	0.67	0.02
10	5	Matas Striber	Supplement	J	SCA	NA	200	ml	Light grey	29.10	29.23	0.15	0.00	NA	0.00	0.00	24.33	3.17	0.06	NA	NA	1.07	0.06	Plastic seal	0.67	0.02
10	6	Matas Striber	Supplement	J	SCA	NA	200	ml	Light grey	29.23	29.23	0.15	0.00	NA	0.00	0.00	24.33	3.17	0.06	NA	NA	1.07	0.06	Plastic seal	0.67	0.02
10	7	Matas Striber	Supplement	J	SCA	NA	200	ml	Light grey	29.23	29.23	0.15	0.00	NA	0.00	0.00	24.33	3.17	0.06	NA	NA	1.07	0.06	Plastic seal	0.67	0.02
10	8	Matas Striber	Supplement	J	SCA	NA	200	ml	Light grey	29.23	29.23	0.15	0.00	NA	0.00	0.00	24.33	3.17	0.06	NA	NA	1.07	0.06	Plastic seal	0.67	0.02
10	9	Matas Striber	Supplement	J	SCA	NA	200	ml	Light grey	29.23	29.23	0.15	0.00	NA	0.00	0.00	24.33	3.17	0.06	NA	NA	1.07	0.06	Plastic seal	0.67	0.02
10	10	Matas Striber	Supplement	J	SCA	NA	200	ml	Light grey	29.23	29.23	0.15	0.00	NA	0.00	0.00	24.33	3.17	0.06	NA	NA	1.07	0.06	Plastic seal	0.67	0.02
10	11	Matas Striber	Supplement	J	SCA	NA	200	ml	Light grey	29.23	29.23	0.15	0.00	NA	0.00	0.00	24.33	3.17	0.06	NA	NA	1.07	0.06	Plastic seal	0.67	0.02
10	12	Matas Striber	Supplement	J	SCA	NA	200	ml	Light grey	29.23	29.23	0.15	0.00	NA	0.00	0.00	24.33	3.17	0.06	NA	NA	1.07	0.06	Plastic seal	0.67	0.02
10	13	Matas Striber	Supplement	J	SCA	NA	200	ml	Light grey	29.23	29.23	0.15	0.00	NA	0.00	0.00	24.33	3.17	0.06	NA	NA	1.07	0.06	Plastic seal	0.67	0.02
10	14	Matas Striber	Supplement	J	SCA	NA	200	ml	Light grey	29.23	29.23	0.15	0.00	NA	0.00	0.00	24.33	3.17	0.06	NA	NA	1.07	0.06	Plastic seal	0.67	0.02
10	15	Matas Striber	Supplement	J	SCA	NA	200	ml	Light grey	29.23	29.23	0.15	0.00	NA	0.00	0.00	24.33	3.17	0.06	NA	NA	1.07	0.06	Plastic seal	0.67	0.02
10	16	Matas Striber	Supplement	J	SCA	NA	200	ml	Light grey	29.23	29.23	0.15	0.00	NA	0.00	0.00	24.33	3.17	0.06	NA	NA	1.07	0.06	Plastic seal	0.67	0.02
10	17	Matas Striber	Supplement	J	SCA	NA	200	ml	Light grey	29.23	29.23	0.15	0.00	NA	0.00	0.00	24.33	3.17	0.06	NA	NA	1.07	0.06	Plastic seal	0.67	0.02
10	18	Matas Striber	Supplement	J	SCA	NA	200	ml	Light grey	28.57	28.57	0.15	0.00	NA	0.00	0.00	24.33	3.17	0.06	NA	NA	1.07	0.06	NA	NA	NA
10	19	Matas Striber	Supplement	J	SCA	NA	200	ml	Light grey	28.57	28.57	0.15	0.00	NA	0.00	0.00	24.33	3.17	0.06	NA	NA	1.07	0.06	NA	NA	NA
10	20	Matas Striber	Supplement	J	SCA	NA	200	ml	Light grey	28.57	28.57	0.15	0.00	NA	0.00	0.00	24.33	3.17	0.06	NA	NA	1.07	0.06	NA	NA	NA
10	21	Matas Striber	Supplement	J	SCA	NA	200	ml	Light grey	28.57	28.57	0.15	0.00	NA	0.00	0.00	24.33	3.17	0.06	NA	NA	1.07	0.06	NA	NA	NA
10	22	Matas Striber	Supplement	J	SCA	NA	200	ml	Light grey	28.57	28.57	0.15	0.00	NA	0.00	0.00	24.33	3.17	0.06	NA	NA	1.07	0.06	NA	NA	NA
10	23	Matas Striber	Supplement	J	SCA	NA	200	ml	Light grey	28.57	28.57	0.15	0.00	NA	0.00	0.00	24.33	3.17	0.06	NA	NA	1.07	0.06	NA	NA	NA
10	24	Matas Striber	Supplement	J	SCA	NA	200	ml	Light grey	28.57	28.57	0.15	0.00	NA	0.00	0.00	24.33	3.17	0.06	NA	NA	1.07	0.06	NA	NA	NA
10	25	Matas Striber	Supplement	J	SCA	NA	200	ml	Light grey	28.57	28.57	0.15	0.00	NA	0.00	0.00	24.33	3.17	0.06	NA	NA	1.07	0.06	NA	NA	NA
10	26	Matas Striber	Supplement	J	SCA	NA	200	ml	Light grey	28.57	28.57	0.15	0.00	NA	0.00	0.00	24.33	3.17	0.06	NA	NA	1.07	0.06	NA	NA	NA
10	27	Matas Striber	Supplement	J	SCA	NA	200	ml	Light grey	28.57	28.57	0.15	0.00	NA	0.00	0.00	24.33	3.17	0.06	NA	NA	1.07	0.06	NA	NA	NA
10	28	Matas Striber	Supplement	J	SCA	NA	200	ml	Light grey	28.57	28.57	0.15	0.00	NA	0.00	0.00	24.33	3.17	0.06	NA	NA	1.07	0.06	NA	NA	NA
10	29	Matas Striber	Supplement	J	SCA	NA	200	ml	Light grey	28.57	28.57	0.15	0.00	NA	0.00	0.00	24.33	3.17	0.06	NA	NA	1.07	0.06	NA	NA	NA
10	30	Matas Striber	Supplement	J	SCA	NA	200	ml	Light grey	28.57	28.57	0.15	0.00	NA	0.00	0.00	24.33	3.17	0.06	NA	NA	1.07	0.06	NA	NA	NA
10	31	Matas Striber	Supplement	J	SCA	NA	200	ml	Light grey	28.57	28.57	0.15	0.00	NA	0.00	0.00	24.33	3.17	0.06	NA	NA	1.07	0.06	NA	NA	NA
10	32	Matas Striber	Supplement	J	SCA	NA	200	ml	Light grey	28.57	28.57	0.15	0.00	NA	0.00	0.00	24.33	3.17	0.06	NA	NA	1.07	0.06	NA	NA	NA
10	33	Matas Striber	Supplement	J	SCA	NA	200	ml	Light grey	28.57	28.57	0.15	0.00	NA	0.00	0.00	24.33	3.17	0.06	NA	NA	1.07	0.06	NA	NA	NA
10	34	Matas Striber	Supplement	J	SCA	NA	200	ml	Light grey	28.57	28.57	0.15	0.00	NA	0.00	0.00	24.33	3.17	0.06	NA	NA	1.07	0.06	NA	NA	NA
10	35	Matas Striber	Supplement	J	SCA	NA	200	ml	Light grey	28.57	28.57	0.15	0.00	NA	0.00	0.00	24.33	3.17	0.06	NA	NA	1.07	0.06	NA	NA	NA
10	36	Matas Striber	Supplement	J	SCA	NA	200	ml	Light grey	28.57	28.57	0.15	0.00	NA	0.00	0.00	24.33	3.17	0.06	NA	NA	1.07	0.06	NA	NA	NA
10	37	Matas Striber	Supplement	J	SCA	NA	200	ml	Light grey	28.57	28.57	0.15	0.00	NA	0.00	0.00	24.33	3.17	0.06	NA	NA	1.07	0.06	NA	NA	NA
10	38	Matas Striber	Supplement	J	SCA	NA	200	ml	Light grey	28.57	28.57	0.15	0.00	NA	0.00	0.00	24.33	3.17	0.06	NA	NA	1.07	0.06	NA	NA	NA
10	39	Matas Striber	Supplement	J	SCA	NA	200	ml	Light grey	28.57	28.57	0.15	0.00	NA	0.00	0.00	24.33	3.17	0.06	NA	NA	1.07	0.06	NA	NA	NA
10	40	Matas Striber	Supplement	J	SCA	NA	200	ml	Light grey	28.57	28.57	0.15	0.00	NA	0.00	0.00	24.33	3.17	0.06	NA	NA	1.07	0.06	NA	NA	NA
10	41	Matas Striber	Supplement	J	SCA	NA	200	ml	Light grey	28.57	28.57	0.15	0.00	NA	0.00	0.00	24.33	3.17	0.06	NA	NA	1.07	0.06	NA	NA	NA
10	42	Matas Striber	Supplement	J	SCA	NA	200	ml	Light grey	28.57	28.57	0.15	0.00	NA	0.00	0.00	24.33	3.17	0.06	NA	NA	1.07	0.06	NA	NA	NA
10	43	Matas Striber	Supplement	J	SCA	NA	200	ml	Light grey	28.57	28.57	0.15	0.00	NA	0.00	0.00	24.33	3.17	0.06	NA	NA	1.07	0.06	NA	NA	NA
10	44	Matas Striber	Supplement	J	SCA	NA	200	ml	Light grey	28.57	28.57	0.15	0.00	NA	0.00	0.00	24.33	3.17	0.06	NA	NA	1.07	0.06	NA	NA	NA
10	45	Matas Striber	Supplement	J	SCA	NA	200	ml	Light grey	28.57	28.57	0.15	0.00	NA	0.00	0.00	24.33	3.17	0.06	NA	NA	1.07	0.06	NA	NA	NA
10	46	Matas Striber	Supplement	J	SCA	NA	200	ml	Light grey	28.57	28.57	0.15	0.00	NA	0.00	0.00	24.33	3.17	0.06	NA	NA	1.07	0.06	NA	NA	NA
10	47	Matas Striber	Supplement	J	SCA	NA	200	ml	Light grey	28.57	28.57	0.15	0.00	NA	0.00	0.00	24.33	3.17	0.06	NA	NA	1.07	0.06	NA	NA	NA
10	48	Matas Striber	Supplement	J	SCA	NA	200	ml	Light grey	28.57	28.57	0.15	0.00	NA	0.00	0.00	24.33	3.17	0.06	NA	NA	1.07	0.06	NA	NA	NA
10	49	Matas Striber	Supplement	J	SCA	NA	200	ml	Light grey	28.57	28.57	0.15	0.00	NA	0.00	0.00	24.33	3.17	0.06	NA	NA	1.07	0.06	NA	NA	NA
10	50	Matas Striber	Supplement	J	SCA	NA	200	ml	Light grey	28.57	28.57	0.15	0.00	NA	0.00	0.00	24.33	3.17	0.06	NA	NA	1.07	0.06	NA	NA	NA
10	51	Matas Striber	Supplement	J	SCA	NA	200	ml	Light grey	28.57	28.57	0.15	0.00	NA	0.00	0.00	24.33	3.17	0.06	NA	NA	1.07	0.06	NA	NA	NA
10	52	Matas Striber	Supplement	J	SCA	NA	200	ml	Light grey	28.57	28.57	0.15	0.00	NA	0.00	0.00	24.33	3.17	0.06	NA	NA	1.07	0.06	NA	NA	NA
10	53	Matas Striber	Supplement	J	SCA	NA	200	ml	Light grey	28.57	28.57	0.15	0.00	NA	0.00	0.00	24.33	3.17	0.06	NA	NA	1.07	0.06	NA	NA	NA
10	54	Matas Striber	Supplement	J	SCA	NA	200	ml	Light grey	28.57	28.57	0.15	0.00	NA	0.00	0.00	24.33	3.17	0.06	NA	NA	1.07	0.06	NA	NA	NA
10	55	Matas Striber	Supplement	J	SCA	NA	200	ml	Light grey	28.57	28.57	0.15	0.00	NA	0.00	0.00	24.33	3.17	0.06	NA	NA	1.07	0.06	NA	NA	NA
10	56	Matas Striber	Supplement	J	SCA	NA	200	ml	Light grey	28.57	28.57	0.15	0.00	NA	0.00	0.00	24.33	3.17	0.06	NA	NA	1.07	0.06	NA	NA	NA
10	57	Matas Striber	Supplement	J	SCA	NA	200	ml	Light grey	28.57	28.57	0.15	0.00	NA	0.00	0.00	24.33	3.17	0.06	NA	NA	1.07	0.06	NA	NA	NA
10	58	Matas Striber	Supplement	J	SCA	NA	200	ml	Light grey	28.57	28.57	0.15	0.00	NA	0.00	0.00	24.33	3.17	0.06	NA	NA	1.07	0.06	NA	NA	NA
10	59	Matas Striber	Supplement	J	SCA	NA	200	ml	Light grey	28.57	28.57	0.15	0.00	NA	0.00	0.00	24.33	3.17	0.06	NA	NA	1.07	0.06	NA	NA	NA
10	60	Matas Striber	Supplement	J	SCA	NA	200	ml	Light grey	28.57	28.57	0.15	0.00	NA	0.00	0.00	24.33	3.17	0.06	NA	NA	1.07	0.06	NA	NA	NA
10	61	Matas Striber	Supplement	J	SCA	NA	200	ml	Light grey	28.57	28.57	0.15	0.00	NA	0.00	0.00	24.33	3.17	0.06	NA	NA	1.07	0.06	NA	NA	NA
10	62	Matas Striber	Supplement	J	SCA	NA	200	ml	Light grey	28.57	28.57	0.15	0.00	NA	0.00	0.00	24.33	3.17	0.06	NA	NA	1.07	0.06	NA	NA	NA
10	63	Matas Striber	Supplement	J	SCA	NA	200	ml	Light grey	28.57	28.57	0.15	0.00	NA	0.00	0.00	24.33	3.17	0.06	NA	NA	1.07	0.06	NA	NA	NA
10	64	Matas Striber	Supplement	J	SCA	NA	200	ml	Light grey	28.57	28.57	0.15	0.00	NA	0.00	0.00	24.33	3.17	0.06	NA	NA	1.07	0.06	NA	NA	NA
10	65	Matas Striber	Supplement	J	SCA	NA	200	ml	Light grey	28.57	28.57	0.15	0.00	NA	0.00	0.00	24.33	3.17	0.06	NA	NA	1.07	0.06	NA	NA	NA
10	66	Matas Striber	Supplement	J	SCA	NA	200	ml	Light grey	28.57	28.57	0.15	0.00	NA	0.00	0.00	24.33	3.17	0.06	NA	NA	1.07	0.06	NA	NA	NA
10	67	Matas Striber	Supplement	J	SCA	NA	200	ml	Light grey	28.57	28.57	0.15	0.00	NA	0.00	0.00	24.33	3.17	0.06	NA	NA	1.07	0.06	NA	NA	NA
10	68	Matas Striber	Supplement	J	SCA	NA	200	ml	Light grey	28.57	28.57	0.15	0.00	NA	0.00	0.00	24.33	3.17	0.06	NA	NA	1.07	0.06	NA	NA	NA
10	69	Matas Striber	Supplement	J	SCA	NA	200	ml	Light grey	28.57	28.57	0.15	0.00	NA	0.00	0.00	24.33	3.17	0.06	NA	NA	1.07	0.06	NA	NA	NA
10	70	Matas Striber	Supplement	J	SCA	NA	200	ml	Light grey	28.57	28.57	0.15	0.00	NA	0.00	0.00	24.33	3.17	0.06	NA	NA	1.07	0.06	NA	NA	NA
10	71	Matas Striber	Supplement	J	SCA	NA	200	ml	Light grey	28.57	28.57	0.15	0.00	NA	0.00	0.00	24.33	3.17	0.06	NA	NA	1.07	0.06	NA	NA	NA
10	72	Matas Striber	Supplement	J	SCA	NA	200	ml	Light grey	28.57	28.57	0.15	0.00	NA	0.00	0.00	24.33	3.17	0.06	NA	NA	1.07	0.06	NA	NA	NA
10	73	Matas Striber	Supplement	J	SCA	NA	200	ml	Light grey	28.57	28.57	0.15	0.00	NA	0.00	0.00	24.33	3.17	0.06	NA	NA	1.07	0.06	NA	NA	NA
10	74	Matas Striber	Supplement	J	SCA	NA	200	ml	Light grey	28.57	28.57	0.15	0.00	NA	0.00	0.00	24.33	3.17	0.06	NA	NA	1.07	0.06	NA	NA	NA
10	75	Matas Striber	Supplement	J	SCA	NA	200	ml	Light grey	28.57	28.57	0.15	0.00	NA	0.00	0.00	24.33	3.17	0.06	NA	NA	1.07	0.06	NA	NA	NA
10	76	Matas Striber	Supplement	J	SCA	NA	200	ml	Light grey	28.57	28.57	0.15	0.00	NA	0.00	0.00	24.33	3.17	0.06	NA	NA	1.07	0.06	NA	NA	NA
10	77	Matas Striber	Supplement	J	SCA	NA	200	ml	Light grey	28.57	28.57	0.15	0.00	NA	0.00	0.00	24.33	3.17	0.06	NA	NA	1.07	0.06	NA	NA	NA
10	78	Matas Striber	Supplement	J	SCA	NA	200	ml	Light grey	28.57	28.57	0.15	0.00	NA	0.00	0.00	24.33	3.17	0.06	NA	NA	1.07	0.06	NA	NA	NA
10	79	Matas Striber	Supplement	J	SCA	NA	200	ml	Light grey	28.57	28.57	0.15	0.00	NA	0.00	0.00	24.33	3.17	0.06	NA	NA	1.07	0.06	NA	NA	NA
10	80	Matas Striber	Supplement	J	SCA	NA	200	ml	Light grey	28.57	28.57	0.15	0.00	NA	0.00	0.00	24.33	3.17	0.06	NA	NA	1.07	0.06	NA	NA	NA
10	81	Matas Striber	Supplement	J	SCA	NA	200	ml	Light grey	28.57	28.57	0.15	0.00	NA	0.00	0.00	24.33	3.17	0.06	NA	NA	1.07	0.06	NA	NA	NA
10	82	Matas Striber	Supplement	J	SCA	NA	200	ml	Light grey	28.57	28.57	0.15	0.00	NA	0.00	0.00	24.33	3.17	0.06	NA	NA	1.07	0.06	NA	NA	NA
10	83	Matas Striber	Supplement	J	SCA	NA	200	ml	Light grey	28.57	28.57	0.15	0.00	NA	0.00	0.00	24.33	3.17	0.06	NA	NA	1.07	0.06	NA	NA	NA
10	84	Matas Striber	Supplement	J	SCA	NA	200	ml	Light grey	28.57	28.57	0.15	0.00	NA	0.00	0.00	24.33	3.17	0.06	NA	NA	1.07	0.06	NA	NA	NA
10	85	Matas Striber	Supplement	J	SCA	NA	200	ml	Light grey	28.57	28.57	0.15	0.00	NA	0.00	0.00	24.33	3.17	0.06	NA	NA	1.07	0.06	NA	NA	NA
10	86	Matas Striber	Supplement	J	SCA	NA	200	ml	Light grey	28.57	28.57	0.15	0.00	NA	0.00	0.00	24.33	3.17	0.06	NA	NA	1.07	0.06	NA	NA	NA
10	87	Matas Striber	Supplement	J	SCA	NA	200	ml	Light grey	28.57	28.57	0.15	0.00	NA	0.00	0.00	24.33	3.17	0.06	NA	NA	1.07	0.06	NA	NA	NA
10	88	Matas Striber	Supplement	J	SCA	NA	200	ml	Light grey	28.57	28.57	0.15	0.00	NA	0.00	0.00	24.33	3.17	0.06	NA	NA	1.07	0.06	NA	NA	NA
10	89	Matas Striber	Supplement	J	SCA	NA	200	ml	Light grey	28.57	28.57	0.15	0.00	NA	0.00	0.00	24.33	3.17	0.06	NA	NA	1.07	0.06	NA	NA	NA
10	90	Matas Striber	Supplement	J	SCA	NA	200	ml	Light grey	28.57	28.57	0.15	0.00	NA	0.00	0.00	24.33	3.17	0.06	NA	NA	1.07	0.06	NA	NA	NA
10	91	Matas Striber	Supplement	J	SCA	NA	200	ml	Light grey	28.57	28.57	0.15	0.00	NA	0.00	0.00	24.33	3.17	0.06	NA	NA	1.07	0.06	NA	NA	NA
10	92	Matas Striber	Supplement	J	SCA	NA	200	ml	Light grey	28.57	28.57	0.15	0.00	NA	0.00	0.00	24.33	3.17	0.06	NA	NA	1.07	0.06	NA	NA	NA
10	93	Matas Striber	Supplement	J	SCA	NA	200	ml	Light grey	28.57	28.57	0.15	0.00	NA	0.00	0.00	24.33	3.17	0.06	NA	NA	1.07	0.06	NA	NA	NA
10	94	Matas Striber	Supplement	J	SCA	NA	200	ml	Light grey	28.57	28.57	0.15	0.00	NA	0.00	0.00	24.33	3.17	0.06	NA	NA	1.07	0.06	NA	NA	NA
10	95	Matas Striber	Supplement	J	SCA	NA	200	ml	Light grey	28.57	28.57	0.15	0.00	NA	0.00	0.00	24.33	3.17	0.06	NA	NA	1.07	0.06	NA	NA	NA
10	96	Matas Striber	Supplement	J	SCA	NA	200	ml	Light grey	28.57	28.57	0.15	0.00	NA	0.00	0.00	24.33	3.17	0.06	NA	NA	1.07	0.06	NA	NA	NA
10	97	Matas Striber	Supplement	J	SCA	NA	200	ml	Light grey	28.57	28.57	0.15	0.00	NA	0.00	0.00	24.33	3.17	0.06	NA	NA	1.07	0.06	NA	NA	NA
10	98	Matas Striber	Supplement	J	SCA	NA	200	ml	Light grey	28.57	28.57	0.15	0.00	NA	0.00	0.00	24.33	3.17	0.06	NA	NA	1.07	0.06	NA	NA	NA
10	99	Matas Striber	Supplement	J	SCA	NA	200	ml	Light grey	28.57	28.57	0.15	0.00	NA	0.00	0.00	24.33	3.17	0.06	NA	NA	1.07	0.06	NA	NA	NA
10	100	Matas Striber	Supplement	J	SCA	NA	200	ml	Light grey	28.57	28.57	0.15	0.00	NA	0.00	0.00	24.33	3.17	0.06	NA	NA	1.07	0.06	NA	NA	NA
10	101	Matas Striber	Supplement	J	SCA	NA	200	ml	Light grey	28.57	28.57	0.15	0.00	NA	0.00	0.00	24.33	3.17	0.06	NA	NA	1.07	0.06	NA	NA	NA
10	102	Matas Striber	Supplement	J	SCA	NA	200	ml	Light grey	28.57	28.57	0.15	0.00	NA	0.00	0.00	24.33	3.17	0.06	NA	NA	1.07	0.06	NA	NA	NA
10	103	Matas Striber	Supplement	J	SCA	NA	200	ml	Light grey	28.57	28.57	0.15	0.00	NA	0.00	0.00	24.33	3.17	0.06	NA	NA	1.07	0.06	NA	NA	NA
10	104	Matas Striber	Supplement	J	SCA	NA	200	ml	Light grey	28.57	28.57	0.15	0.00	NA	0.00	0.00	24.33	3.17	0.06	NA	NA	1.07	0.06	NA	NA	NA
10	105	Matas Striber	Supplement	J	SCA	NA	200	ml	Light grey	28.57	28.57	0.15	0.00	NA	0.00	0.00	24.33	3.17	0.06	NA	NA	1.07	0.06	NA	NA	NA
10	106	Matas Striber	Supplement	J	SCA	NA	200	ml	Light grey	28.57	28.57	0.15	0.00	NA	0.00	0.00	24.33	3.17	0.06	NA	NA	1.07	0.06	NA	NA	NA
10	107	Matas Striber	Supplement	J	SCA	NA	200	ml	Light grey	28.57	28.57	0.15	0.00	NA	0.00	0.00	24.33	3.17	0.06	NA	NA	1.07	0.06	NA	NA	NA
10	108	Matas Striber	Supplement	J	SCA	NA	200	ml	Light grey	28.57	28.57	0.15	0.00	NA	0.00	0.00	24.33	3.17	0.06	NA	NA	1.07	0.06	NA	NA	NA
10	109	Matas Striber	Supplement	J	SCA	NA	200	ml	Light grey	28.57	28.57	0.15	0.00	NA	0.00	0.00	24.33	3.17	0.06	NA	NA	1.07	0.06	NA	NA	NA
10	110	Matas Striber	Supplement	J	SCA	NA	200	ml	Light grey	28.57	28.57	0.15	0.00	NA	0.00	0.00	24.33	3.17	0.06	NA	NA	1.07	0.06	NA	NA	NA
10	111	Matas Striber	Supplement	J	SCA	NA	200	ml	Light grey	28.57	28.57	0.15	0.00	NA	0.00	0.00	24.33	3.17	0.06	NA	NA	1.07	0.06	NA	NA	NA
10	112	Matas Striber	Supplement	J	SCA	NA	200	ml	Light grey	28.57	28.57	0.15	0.00	NA	0.00	0.00	24.33	3.17	0.06	NA	NA	1.07	0.06	NA	NA	NA
10	113	Matas Striber	Supplement	J	SCA	NA	200	ml	Light grey	28.57	28.57	0.15	0.00	NA	0.00	0.00	24.33	3.17	0.06	NA	NA	1.07	0.06	NA	NA	NA
10	114	Matas Striber	Supplement	J	SCA	NA	200	ml	Light grey	28.57	28.57	0.15	0.00	NA	0.00	0.00	24.33	3.17	0.06	NA	NA	1.07	0.06	NA	NA	NA
10	115	Matas Striber	Supplement	J	SCA	NA	200	ml	Light grey	28.57	28.57	0.15	0.00	NA	0.00	0.00	24.33	3.17	0.06	NA	NA	1.07	0.06	NA	NA	NA
10	116	Matas Striber	Supplement	J	SCA	NA	200	ml	Light grey	28.57	28.57	0.15	0.00	NA	0.00	0.00	24.33	3.17	0.06	NA	NA	1.07	0.06	NA	NA	NA
10	117	Matas Striber	Supplement	J	SCA	NA	200	ml	Light grey	28.57	28.57	0.15	0.00	NA	0.00	0.00	24.33	3.17	0.06	NA	NA	1.07	0.06	NA	NA	NA
10	118	Matas Striber	Supplement	J	SCA	NA	200	ml	Light grey	28.57	28.57	0.15	0.00	NA	0.00	0.00	24.33	3.17	0.06	NA	NA	1.07	0.06	NA	NA	NA
10	119	Matas Striber	Supplement	J	SCA	NA	200	ml	Light grey	28.57	28.57	0.15	0.00	NA	0.00	0.00	24.33	3.17	0.06	NA	NA	1.07	0.06	NA	NA	NA
10	120	Matas Striber	Supplement	J	SCA	NA	200	ml	Light grey	28.57	28.57	0.15	0.00	NA	0.00	0.00	24.33	3.17	0.06	NA	NA	1.07	0.06	NA	NA	NA
10	121	Matas Striber	Supplement	J	SCA	NA	200	ml	Light grey	28.57	28.57	0.15	0.00	NA	0.00	0.00	24.33	3.17	0.06	NA	NA	1.07	0.06	NA	NA	NA
10	122	Matas Striber	Supplement	J	SCA	NA	200	ml	Light grey	28.57	28.57	0.15	0.00	NA	0.00	0.00	24.33	3.17	0.06	NA	NA	1.07	0.06	NA	NA	NA
10	123	Matas Striber	Supplement	J	SCA	NA	200	ml	Light grey	28.57	28.57	0.15	0.00	NA	0.00	0.00	24.33	3.17	0.06	NA	NA	1.07	0.06	NA	NA	NA
10	124	Matas Striber	Supplement	J	SCA	NA	200	ml	Light grey	28.57	28.57	0.15	0.00	NA	0.00	0.00	24.33	3.17	0.06	NA	NA	1.07	0.06	NA	NA	NA
10	125	Matas Striber	Supplement	J	SCA	NA	200	ml	Light grey	28.57	28.57	0.15	0.00	NA	0.00	0.00	24.33	3.17	0.06	NA	NA	1.07	0.06	NA	NA	NA
10	126	Matas Striber	Supplement	J	SCA	NA	200	ml	Light grey	28.57	28.57	0.15	0.00	NA	0.00	0.00	24.33	3.17	0.06	NA	NA	1.07	0.06	NA	NA	NA
10	127	Matas Striber	Supplement	J	SCA	NA	200	ml	Light grey	28.57	28.57	0.15	0.00	NA	0.00	0.00	24.33	3.17	0.06	NA	NA	1.07	0.06	NA	NA	NA
10	128	Matas Striber	Supplement	J	SCA	NA	200	ml	Light grey	28.57	28.57	0.15	0.00	NA	0.00	0.00	24.33	3.17	0.06	NA	NA	1.07	0.06	NA	NA	NA
10	129	Matas Striber	Supplement	J	SCA	NA	200	ml	Light grey	28.57	28.57	0.15	0.00	NA	0.00	0.00	24.33	3.17	0.06	NA	NA	1.07	0.06	NA	NA	NA
10	130	Matas Striber	Supplement	J	SCA	NA	200	ml	Light grey	28.57	28.57	0.15	0.00	NA	0.00	0.00	24.33	3.17	0.06	NA	NA	1.07	0.06	NA	NA	NA
10	131	Matas Striber	Supplement	J	SCA	NA	200	ml	Light grey	28.57	28.57	0.15	0.00	NA	0.00	0.00	24.33	3.17	0.06	NA	NA	1.07	0.06	NA	NA	NA
10	132	Matas Striber	Supplement	J	SCA	NA	200	ml	Light grey	28.57	28.57	0.15	0.00	NA	0.00	0.00	24.33	3.17	0.06	NA	NA	1.07	0.06	NA	NA	NA
10	133	Matas Striber	Supplement	J	SCA	NA	200	ml	Light grey	28.57	28.57	0.15	0.00	NA	0.00	0.00	24.33	3.17	0.06	NA	NA	1.07	0.06	NA	NA	NA
10	134	Matas Striber	Supplement	J	SCA	NA	200	ml	Light grey	28.57	28.57	0.15	0.00	NA	0.00	0.00	24.33	3.17	0.06	NA	NA	1.07	0.06	NA	NA	NA
10	135	Matas Striber	Supplement	J	SCA	NA	200	ml	Light grey	28.57	28.57	0.15	0.00	NA	0.00	0.00	24.33	3.17	0.06	NA	NA	1.07	0.06	NA	NA	NA
10	136	Matas Striber	Supplement	J	SCA	NA	200	ml	Light grey	28.57	28.57	0.15	0.00	NA	0.00	0.00	24.33	3.17	0.06	NA	NA	1.07	0.06	NA	NA	NA
10	137	Matas Striber	Supplement	J	SCA	NA	200	ml	Light grey	28.57	28.57	0.15	0.00	NA	0.00	0.00	24.33	3.17	0.06	NA	NA	1.07	0.06	NA	NA	NA
10	138	Matas Striber	Supplement	J	SCA	NA	200	ml	Light grey	28.57	28.57	0.15	0.00	NA	0.00	0.00	24.33	3.17	0.06	NA	NA	1.07	0.06	NA	NA	NA
10	139	Matas Striber	Supplement	J	SCA	NA	200	ml	Light grey	28.57	28.57	0.15	0.00	NA	0.00	0.00	24.33	3.17	0.06	NA	NA	1.07	0.06	NA	NA	NA
10	140	Matas Striber	Supplement	J	SCA	NA	200	ml	Light grey	28.57	28.57	0.15	0.00	NA	0.00	0.00	24.33	3.17	0.06	NA	NA	1.07	0.06	NA	NA	NA
10	141	Matas Striber	Supplement	J	SCA	NA	200	ml	Light grey	28.57	28.57	0.15	0.00	NA	0.00	0.00	24.33	3.17	0.06	NA	NA	1.07	0.06	NA	NA	NA
10	142	Matas Striber	Supplement	J	SCA	NA	200	ml	Light grey	28.57	28.57	0.15	0.00	NA	0.00	0.00	24.33	3.17	0.06	NA	NA	1.07	0.06	NA	NA	NA
10	143	Matas Striber	Supplement	J	SCA	NA	200	ml	Light grey	28.57	28.57	0.15	0.00	NA	0.00	0.00	24.33	3.17	0.06	NA	NA	1.07	0.06	NA	NA	NA
10	144	Matas Striber	Supplement	J	SCA	NA	200	ml	Light grey	28.57	28.57	0.15	0.00	NA	0.00	0.00	24.33	3.17	0.06	NA	NA	1.07	0.06	NA	NA	NA
10	145	Matas Striber	Supplement	J	SCA	NA	200	ml	Light grey	28.57	28.57	0.15	0.00	NA	0.00	0.00	24.33	3.17	0.06	NA	NA	1.07	0.06	NA	NA	NA
10	146	Matas Striber	Supplement	J	SCA	NA	200	ml	Light grey	28.57	28.57	0.15	0.00	NA	0.00	0.00	24.33	3.17	0.06	NA	NA	1.07	0.06	NA	NA	NA
10	147	Matas Striber	Supplement	J	SCA	NA	200	ml	Light grey	28.57	28.57	0.15	0.00	NA	0.00	0.00	24.33	3.17	0.06	NA	NA	1.07	0.06	NA	NA	NA
10	148	Matas Striber	Supplement	J	SCA	NA	200	ml	Light grey	28.57	28.57	0.15	0.00	NA	0.00	0.00	24.33	3.17	0.06	NA	NA	1.07	0.06	NA	NA	NA
10	149	Matas Striber	Supplement	J	SCA	NA	200	ml	Light grey	28.57	28.57	0.15	0.00	NA	0.00	0.00	24.33	3.17	0.06	NA	NA	1.07	0.06	NA	NA	NA
10	150	Matas Striber	Supplement	J	SCA	NA	200	ml	Light grey	28.57	28.57	0.15	0.00	NA	0.00	0.00	24.33	3.17	0.06	NA	NA	1.07	0.06	NA	NA	NA
10	151	Matas Striber	Supplement	J	SCA	NA	200	ml	Light grey	28.57	28.57	0.15	0.00	NA	0.00	0.00	24.33	3.17	0.06	NA	NA	1.07	0.06	NA	NA	NA
10	152	Matas Striber	Supplement	J	SCA	NA	200	ml	Light grey	28.57	28.57	0.15	0.00	NA	0.00	0.00	24.33	3.17	0.06	NA	NA	1.07	0.06	NA	NA	NA
10	153	Matas Striber	Supplement	J	SCA	NA	200	ml	Light grey	28.57	28.57	0.15	0.00	NA	0.00	0.00	24.33	3.17	0.06	NA	NA	1.07	0.06	NA	NA	NA
10	154	Matas Striber	Supplement	J	SCA	NA	200	ml	Light grey	28.57	28.57	0.15	0.00	NA	0.00	0.00	24.33	3.17	0.06	NA	NA	1.07	0.06	NA	NA	NA
10	155	Matas Striber	Supplement	J	SCA	NA	200	ml	Light grey	28.57	28.57	0.15	0.00	NA	0.00	0.00	24.33	3.17	0.06	NA	NA	1.07	0.06	NA	NA	NA
10	156	Matas Striber	Supplement	J	SCA	NA	200	ml	Light grey	28.57	28.57	0.15	0.00	NA	0.00	0.00	24.33	3.17	0.06	NA	NA	1.07	0.06	NA	NA	NA
10	157	Matas Striber	Supplement	J	SCA	NA	200	ml	Light grey	28.57	28.57	0.15	0.00	NA	0.00	0.00	24.33	3.17	0.06	NA	NA	1.07	0.06	NA	NA	NA
10	158	Matas Striber	Supplement	J	SCA	NA	200	ml	Light grey	28.57	28.57	0.15	0.00	NA	0.00	0.00	24.33	3.17	0.06	NA	NA	1.07	0.06	NA	NA	NA
10	159	Matas Striber	Supplement	J	SCA	NA	200	ml	Light grey	28.57	28.57	0.15	0.00	NA	0.00	0.00	24.33	3.17	0.06	NA	NA	1.07	0.06	NA	NA	NA
10	160	Matas Striber	Supplement	J	SCA	NA	200	ml	Light grey	28.57	28.57	0.15	0.00	NA	0.00	0.00	24.33	3.17	0.06	NA	NA	1.07	0.06	NA	NA	NA
10	161	Matas Striber	Supplement	J	SCA	NA	200	ml	Light grey	28.57	28.57	0.15	0.00	NA	0.00	0.00	24.33	3.17	0.06	NA	NA	1.07	0.06	NA	NA	NA
10	162	Matas Striber	Supplement	J	SCA	NA	200	ml	Light grey	28.57	28.57	0.15	0.00	NA	0.00	0.00	24.33	3.17	0.06	NA	NA	1.07	0.06	NA	NA	NA
10	163	Matas Striber	Supplement	J	SCA	NA	200	ml	Light grey	28.57	28.57	0.15	0.00	NA	0.00	0.00	24.33	3.17	0.06	NA	NA	1.07	0.06	NA	NA	NA
10	164	Matas Striber	Supplement	J	SCA	NA	200	ml	Light grey	28.57	28.57	0.15	0.00	NA	0.00	0.00	24.33	3.17	0.06	NA	NA	1.07	0.06	NA	NA	NA
10	165	Matas Striber	Supplement	J	SCA	NA	200	ml	Light grey	28.57	28.57	0.15	0.00	NA	0.00	0.00	24.33	3.17	0.06	NA	NA	1.07	0.06	NA	NA	NA
10	166	Matas Striber	Supplement	J	SCA	NA	200	ml	Light grey	28.57	28.57	0.15	0.00	NA	0.00	0.00	24.33	3.17	0.06	NA	NA	1.07	0.06	NA	NA	NA
10	167	Matas Striber	Supplement	J	SCA	NA	200	ml	Light grey	28.57	28.57	0.15	0.00	NA	0.00	0.00	24.33	3.17	0.06	NA	NA	1.07	0.06	NA	NA	NA
10	168	Matas Striber	Supplement	J	SCA	NA	200	ml	Light grey	28.57	28.57	0.15	0.00	NA	0.00	0.00	24.33	3.17	0.06	NA	NA	1.07	0.06	NA	NA	NA
10	169	Matas Striber	Supplement	J	SCA	NA	200	ml	Light grey	28.57	28.57	0.15	0.00	NA	0.00	0.00	24.33	3.17	0.06	NA	NA	1.07	0.06	NA	NA	NA
10	170	Matas Striber	Supplement	J	SCA	NA	200	ml	Light grey	28.57	28.57	0.15	0.00	NA	0.00	0.00	24.33	3.17	0.06	NA	NA	1.07	0.06	NA	NA	NA
10	171	Matas Striber	Supplement	J	SCA	NA	200	ml	Light grey	28.57	28.57	0.15	0.00	NA	0.00	0.00	24.33	3.17	0.06	NA	NA	1.07	0.06	NA	NA	NA
10	172	Matas Striber	Supplement	J	SCA	NA	200	ml	Light grey	28.57	28.57	0.15	0.00	NA	0.00	0.00	24.33	3.17	0.06	NA	NA	1.07	0.06	NA	NA	NA
10	173	Matas Striber	Supplement	J	SCA	NA	200	ml	Light grey	28.57	28.57	0.15	0.00	NA	0.00	0.00	24.33	3.17	0.06	NA	NA	1.07	0.06	NA	NA	NA
10	174	Matas Striber	Supplement	J	SCA	NA	200	ml	Light grey	28.57	28.57	0.15	0.00	NA	0.00	0.00	24.33	3.17	0.06	NA	NA	1.07	0.06	NA	NA	NA
10	175	Matas Striber	Supplement	J	SCA	NA	200	ml	Light grey	28.57	28.57	0.15	0.00	NA	0.00	0.00	24.33	3.17	0.06	NA	NA	1.07	0.06	NA	NA	NA
10	176	Matas Striber	Supplement	J	SCA	NA	200	ml	Light grey	28.57	28.57	0.15	0.00	NA	0.00	0.00	24.33	3.17	0.06	NA	NA	1.07	0.06	NA	NA	NA
10	177	Matas Striber	Supplement	J	SCA	NA	200	ml	Light grey	28.57	28.57	0.15	0.00	NA	0.00	0.00	24.33	3.17	0.06	NA	NA	1.07	0.06	NA	NA	NA
10	178	Matas Striber	Supplement	J	SCA	NA	200	ml	Light grey	28.57	28.57	0.15	0.00	NA	0.00	0.00	24.33	3.17	0.06	NA	NA	1.07	0.06	NA	NA	NA
10	179	Matas Striber	Supplement	J	SCA	NA	200	ml	Light grey	28.57	28.57	0.15	0.00	NA	0.00	0.00	24.33	3.17	0.06	NA	NA	1.07	0.06	NA	NA	NA
10	180	Matas Striber	Supplement	J	SCA	NA	200	ml	Light grey	28.57	28.57	0.15	0.00	NA	0.00	0.00	24.33	3.17	0.06	NA	NA	1.07	0.06	NA	NA	NA
10	181	Matas Striber	Supplement	J	SCA	NA	200	ml	Light grey	28.57	28.57	0.15	0.00	NA	0.00	0.00	24.33	3.17	0.06	NA	NA	1.07	0.06	NA	NA	NA
10	182	Matas Striber	Supplement	J	SCA	NA	200	ml	Light grey	28.57	28.57	0.15	0.00	NA	0.00	0.00	24.33	3.17	0.06	NA	NA	1.07	0.06	NA	NA	NA
10	183	Matas Striber	Supplement	J	SCA	NA	200	ml	Light grey	28.57	28.57	0.15	0.00	NA	0.00	0.00	24.33	3.17	0.06	NA	NA	1.07	0.06	NA	NA	NA
10	184	Matas Striber	Supplement	J	SCA	NA	200	ml	Light grey	28.57	28.57	0.15	0.00	NA	0.00	0.00	24.33	3.17	0.06	NA	NA	1.07	0.06	NA	NA	NA
10	185	Matas Striber	Supplement	J	SCA	NA	200	ml	Light grey	28.57	28.57	0.15	0.00	NA	0.00	0.00	24.33	3.17	0.06	NA	NA	1.07	0.06	NA	NA	NA
10	186	Matas Striber	Supplement	J	SCA	NA	200	ml	Light grey	28.57	28.57	0.15	0.00	NA	0.00	0.00	24.33	3.17	0.06	NA	NA	1.07	0.06	NA	NA	NA
10	187	Matas Striber	Supplement	J	SCA	NA	200	ml	Light grey	28.57	28.57	0.15	0.00	NA	0.00	0.00	24.33	3.17	0.06	NA	NA	1.07	0.06	NA	NA	NA
10	188	Matas Striber	Supplement	J	SCA	NA	200	ml	Light grey	28.57	28.57	0.15	0.00	NA	0.00	0.00	24.33	3.17	0.06	NA	NA	1.07	0.06	NA	NA	NA
10	189	Matas Striber	Supplement	J	SCA	NA	200	ml	Light grey	28.57	28.57	0.15	0.00	NA	0.00	0.00	24.33	3.17	0.06	NA	NA	1.07	0.06	NA	NA	NA
10	190	Matas Striber	Supplement	J	SCA	NA	200	ml	Light grey	28.57	28.57	0.15	0.00	NA	0.00	0.00	24.33	3.17	0.06	NA	NA	1.07	0.06	NA	NA	NA
10	191	Matas Striber	Supplement	J	SCA	NA	200	ml	Light grey	28.57	28.57	0.15	0.00	NA	0.00	0.00	24.33	3.17	0.06	NA	NA	1.07	0.06	NA	NA	NA
10	192	Matas Striber	Supplement	J	SCA	NA	200	ml	Light grey	28.57	28.57	0.15	0.00	NA	0.00	0.00	24.33	3.17	0.06	NA	NA	1.07	0.06	NA	NA	NA
10	193	Matas Striber	Supplement	J	SCA	NA	200	ml	Light grey	28.57	28.57	0.15	0.00	NA	0.00	0.00	24.33	3.17	0.06	NA	NA	1.07	0.06	NA	NA	NA
10	194	Matas Striber	Supplement	J	SCA	NA	200	ml	Light grey	28.57	28.57	0.15	0.00	NA	0.00	0.00	24.33	3.17	0.06	NA	NA	1.07	0.06	NA	NA	NA
10	195	Matas Striber	Supplement	J	SCA	NA	200	ml	Light grey	28.57	28.57	0.15	0.00	NA	0.00	0.00	24.33	3.17	0.06	NA	NA	1.07	0.06	NA	NA	NA
10	196	Matas Striber	Supplement	J	SCA	NA	200	ml	Light grey	28.57	28.57	0.15	0.00	NA	0.00	0.00	24.33	3.17	0.06	NA	NA	1.07	0.06	NA	NA	NA
10	197	Matas Striber	Supplement	J	SCA	NA	200	ml	Light grey	28.57	28.57	0.15	0.00	NA	0.00	0.00	24.33	3.17	0.06	NA	NA	1.07	0.06	NA	NA	NA
10	198	Matas Striber	Supplement	J	SCA	NA	200	ml	Light grey	28.57	28.57	0.15	0.00	NA	0.00	0.00	24.33	3.17	0.06	NA	NA	1.07	0.06	NA	NA	NA
10	199	Matas Striber	Supplement	J	SCA	NA	200	ml	Light grey	28.57	28.57	0.15	0.00	NA	0.00	0.00	24.33	3.17	0.06	NA	NA	1.07	0.06	NA	NA	NA
10	200	Matas Striber	Supplement	J	SCA	NA	200	ml	Light grey	28.57	28.57	0.15	0.00	NA	0.00	0.00	24.33	3.17	0.06	NA	NA	1.07	0.06	NA	NA	NA
10	201	Matas Striber	Supplement	J	SCA	NA	200	ml	Light grey	28.57	28.57	0.15	0.00	NA	0.00	0.00	24.33	3.17	0.06	NA	NA	1.07	0.06	NA	NA	NA
10	202	Matas Striber	Supplement	J	SCA	NA	200	ml	Light grey	28.57	28.57	0.15	0.00	NA	0.00	0.00	24.33	3.17	0.06	NA	NA	1.07	0.06	NA	NA	NA
10	203	Matas Striber	Supplement	J	SCA	NA	200	ml	Light grey	28.57	28.57	0.15	0.00	NA	0.00	0.00	24.33	3.17	0.06	NA	NA	1.07	0.06	NA	NA	NA
10	204	Matas Striber	Supplement	J	SCA	NA	200	ml	Light grey	28.57	28.57	0.15	0.00	NA	0.00	0.00	24.33	3.17	0.06	NA	NA	1.07	0.06	NA	NA	NA
10	205	Matas Striber	Supplement	J	SCA	NA	200	ml	Light grey	28.57	28.57	0.15	0.00	NA	0.00	0.00	24.33	3.17	0.06	NA	NA	1.07	0.06	NA	NA	NA
10	206	Matas Striber	Supplement	J	SCA	NA	200	ml	Light grey	28.57	28.57	0.15	0.00	NA	0.00	0.00	24.33	3.17	0.06	NA	NA	1.07	0.06	NA	NA	NA
10	207	Matas Striber	Supplement	J	SCA	NA	200	ml	Light grey	28.57	28.57	0.15	0.00	NA	0.00	0.00	24.33	3.17	0.06	NA	NA	1.07	0.06	NA	NA	NA
10	208	Matas Striber	Supplement	J	SCA	NA	200	ml	Light grey	28.57	28.57	0.15	0.00	NA	0.00	0.00	24.33	3.17	0.06	NA	NA	1.07	0.06	NA	NA	NA
10	209	Matas Striber	Supplement	J	SCA	NA	200	ml	Light grey	28.57	28.57	0.15	0.00	NA	0.00	0.00	24.33	3.17	0.06	NA	NA	1.07	0.06	NA	NA	NA
10	210	Matas Striber	Supplement	J	SCA	NA	200	ml	Light grey	28.57	28.57	0.15	0.00	NA	0.00	0.00	24.33	3.17	0.06	NA	NA	1.07	0.06	NA	NA	NA
10	211	Matas Striber	Supplement	J	SCA	NA	200	ml	Light grey	28.57	28.57	0.15	0.00	NA	0.00	0.00	24.33	3.17	0.06	NA	NA	1.07	0.06	NA	NA	NA
10	212	Matas Striber	Supplement	J	SCA	NA	200	ml	Light grey	28.57	28.57	0.15	0.00	NA	0.00	0.00	24.33	3.17	0.06	NA	NA	1.07	0.06	NA	NA	NA
10	213	Matas Striber	Supplement	J	SCA	NA	200	ml	Light grey	28.57	28.57	0.15	0.00	NA	0.00	0.00	24.33	3.17	0.06	NA	NA	1.07	0.06	NA	NA	NA
10	214	Matas Striber	Supplement	J	SCA	NA	200	ml	Light grey	28.57	28.57	0.15	0.00	NA	0.00	0.00	24.33	3.17	0.06	NA	NA	1.07	0.06	NA	NA	NA
10	215	Matas Striber	Supplement	J	SCA	NA	200	ml	Light grey	28.57	28.57	0.15	0.00	NA	0.00	0.00	24.33	3.17	0.06	NA	NA	1.07	0.06	NA	NA	NA
10	216	Matas Striber	Supplement	J	SCA	NA	200	ml	Light grey	28.57	28.57	0.15	0.00	NA	0.00	0.00	24.33	3.17	0.06	NA	NA	1.07	0.06	NA	NA	NA
10	217	Matas Striber	Supplement	J	SCA	NA	200	ml	Light grey	28.57	28.57	0.15	0.00	NA	0.00	0.00	24.33	3.17	0.06	NA	NA	1.07	0.06	NA	NA	NA
10	218	Matas Striber	Supplement	J	SCA	NA	200	ml	Light grey	28.57	28.57	0.15	0.00	NA	0.00	0.00	24.33	3.17	0.06	NA	NA	1.07	0.06	NA	NA	NA
10	219	Matas Striber	Supplement	J	SCA	NA	200	ml	Light grey	28.57	28.57	0.15	0.00	NA	0.00	0.00	24.33	3.17	0.06	NA	NA	1.07	0.06	NA	NA	NA
11	1	Matas Striber	Supplement	J	SCC	NA	200	ml	Light grey	33.66	34.35	1.13	0.00	NA	0.22	0.00	24.34	8.25	0.72	NA	NA	1.10	0.00	Plastic seal	0.66	0.06
11	2	Matas Striber	Supplement	J	SCC	NA	200	ml	Light grey	33.10	34.35	1.13	0.00	NA	0.22	0.00	24.34	8.25	0.72	NA	NA	1.10	0.00	Plastic seal	0.66	0.06
11	3	Matas Striber	Supplement	J	SCC	NA	200	ml	Light grey	35.00	34.35	1.13	0.65	NA	0.22	0.00	24.34	8.25	0.72	NA	NA	1.10	0.00	Plastic seal	0.66	0.06
11	4	Matas Striber	Supplement	J	SCC	NA	200	ml	Light grey	33.00	33.69	1.13	0.00	NA	0.22	0.00	24.34	8.25	0.72	NA	NA	1.10	0.00	NA	NA	NA
11	5	Matas Striber	Supplement	J	SCC	NA	200	ml	Light grey	33.10	33.69	1.13	0.00	NA	0.22	0.00	24.34	8.25	0.72	NA	NA	1.10	0.00	NA	NA	NA
11	6	Matas Striber	Supplement	J	SCC	NA	200	ml	Light grey	35.00	33.69	1.13	1.31	NA	0.22	0.01	24.34	8.25	0.72	NA	NA	1.10	0.00	NA	NA	NA
11	7	Matas Striber	Supplement	J	SCC	NA	200	ml	Light grey	33.70	33.69	1.13	0.01	NA	0.22	0.00	24.34	8.25	0.72	NA	NA	1.10	0.00	NA	NA	NA
11	8	Matas Striber	Supplement	J	SCC	NA	200	ml	Light grey	33.70	33.69	1.13	0.01	NA	0.22	0.00	24.34	8.25	0.72	NA	NA	1.10	0.00	NA	NA	NA
11	9	Matas Striber	Supplement	J	SCC	NA	200	ml	Light grey	33.70	33.69	1.13	0.01	NA	0.22	0.00	24.34	8.25	0.72	NA	NA	1.10	0.00	NA	NA	NA
11	10	Matas Striber	Supplement	J	SCC	NA	200	ml	Light grey	33.70	33.69	1.13	0.01	NA	0.22	0.00	24.34	8.25	0.72	NA	NA	1.10	0.00	NA	NA	NA
11	11	Matas Striber	Supplement	J	SCC	NA	200	ml	Light grey	33.70	33.69	1.13	0.01	NA	0.22	0.00	24.34	8.25	0.72	NA	NA	1.10	0.00	NA	NA	NA
11	12	Matas Striber	Supplement	J	SCC	NA	200	ml	Light grey	33.70	33.69	1.13	0.01	NA	0.22	0.00	24.34	8.25	0.72	NA	NA	1.10	0.00	NA	NA	NA
11	13	Matas Striber	Supplement	J	SCC	NA	200	ml	Light grey	33.70	33.69	1.13	0.01	NA	0.22	0.00	24.34	8.25	0.72	NA	NA	1.10	0.00	NA	NA	NA
11	14	Matas Striber	Supplement	J	SCC	NA	200	ml	Light grey	33.70	33.69	1.13	0.01	NA	0.22	0.00	24.34	8.25	0.72	NA	NA	1.10	0.00	NA	NA	NA
11	15	Matas Striber	Supplement	J	SCC	NA	200	ml	Light grey	33.70	33.69	1.13	0.01	NA	0.22	0.00	24.34	8.25	0.72	NA	NA	1.10	0.00	NA	NA	NA
11	16	Matas Striber	Supplement	J	SCC	NA	200	ml	Light grey	33.70	33.69	1.13	0.01	NA	0.22	0.00	24.34	8.25	0.72	NA	NA	1.10	0.00	NA	NA	NA
11	17	Matas Striber	Supplement	J	SCC	NA	200	ml	Light grey	33.70	33.69	1.13	0.01	NA	0.22	0.00	24.34	8.25	0.72	NA	NA	1.10	0.00	NA	NA	NA
11	18	Matas Striber	Supplement	J	SCC	NA	200	ml	Light grey	33.70	33.69	1.13	0.01	NA	0.22	0.00	24.34	8.25	0.72	NA	NA	1.10	0.00	NA	NA	NA
11	19	Matas Striber	Supplement	J	SCC	NA	200	ml	Light grey	33.70	33.69	1.13	0.01	NA	0.22	0.00	24.34	8.25	0.72	NA	NA	1.10	0.00	NA	NA	NA
11	20	Matas Striber	Supplement	J	SCC	NA	200	ml	Light grey	33.70	33.69	1.13	0.01	NA	0.22	0.00	24.34	8.25	0.72	NA	NA	1.10	0.00	NA	NA	NA
11	21	Matas Striber	Supplement	J	SCC	NA	200	ml	Light grey	33.70	33.69	1.13	0.01	NA	0.22	0.00	24.34	8.25	0.72	NA	NA	1.10	0.00	NA	NA	NA
11	22	Matas Striber	Supplement	J	SCC	NA	200	ml	Light grey	33.70	33.69	1.13	0.01	NA	0.22	0.00	24.34	8.25	0.72	NA	NA	1.10	0.00	NA	NA	NA
11	23	Matas Striber	Supplement	J	SCC	NA	200	ml	Light grey	33.70	33.69	1.13	0.01	NA	0.22	0.00	24.34	8.25	0.72	NA	NA	1.10	0.00	NA	NA	NA
11	24	Matas Striber	Supplement	J	SCC	NA	200	ml	Light grey	33.70	33.69	1.13	0.01	NA	0.22	0.00	24.34	8.25	0.72	NA	NA	1.10	0.00	NA	NA	NA
11	25	Matas Striber	Supplement	J	SCC	NA	200	ml	Light grey	33.70	33.69	1.13	0.01	NA	0.22	0.00	24.34	8.25	0.72	NA	NA	1.10	0.00	NA	NA	NA
11	26	Matas Striber	Supplement	J	SCC	NA	200	ml	Light grey	33.70	33.69	1.13	0.01	NA	0.22	0.00	24.34	8.25	0.72	NA	NA	1.10	0.00	NA	NA	NA
11	27	Matas Striber	Supplement	J	SCC	NA	200	ml	Light grey	33.70	33.69	1.13	0.01	NA	0.22	0.00	24.34	8.25	0.72	NA	NA	1.10	0.00	NA	NA	NA
11	28	Matas Striber	Supplement	J	SCC	NA	200	ml	Light grey	33.70	33.69	1.13	0.01	NA	0.22	0.00	24.34	8.25	0.72	NA	NA	1.10	0.00	NA	NA	NA
11	29	Matas Striber	Supplement	J	SCC	NA	200	ml	Light grey	33.70	33.69	1.13	0.01	NA	0.22	0.00	24.34	8.25	0.72	NA	NA	1.10	0.00	NA	NA	NA
11	30	Matas Striber	Supplement	J	SCC	NA	200	ml	Light grey	33.70	33.69	1.13	0.01	NA	0.22	0.00	24.34	8.25	0.72	NA	NA	1.10	0.00	NA	NA	NA
11	31	Matas Striber	Supplement	J	SCC	NA	200	ml	Light grey	33.70	33.69	1.13	0.01	NA	0.22	0.00	24.34	8.25	0.72	NA	NA	1.10	0.00	NA	NA	NA
11	32	Matas Striber	Supplement	J	SCC	NA	200	ml	Light grey	33.70	33.69	1.13	0.01	NA	0.22	0.00	24.34	8.25	0.72	NA	NA	1.10	0.00	NA	NA	NA
11	33	Matas Striber	Supplement	J	SCC	NA	200	ml	Light grey	33.70	33.69	1.13	0.01	NA	0.22	0.00	24.34	8.25	0.72	NA	NA	1.10	0.00	NA	NA	NA
11	34	Matas Striber	Supplement	J	SCC	NA	200	ml	Light grey	33.70	33.69	1.13	0.01	NA	0.22	0.00	24.34	8.25	0.72	NA	NA	1.10	0.00	NA	NA	NA
11	35	Matas Striber	Supplement	J	SCC	NA	200	ml	Light grey	33.70	33.69	1.13	0.01	NA	0.22	0.00	24.34	8.25	0.72	NA	NA	1.10	0.00	NA	NA	NA
11	36	Matas Striber	Supplement	J	SCC	NA	200	ml	Light grey	33.70	33.69	1.13	0.01	NA	0.22	0.00	24.34	8.25	0.72	NA	NA	1.10	0.00	NA	NA	NA
11	37	Matas Striber	Supplement	J	SCC	NA	200	ml	Light grey	33.70	33.69	1.13	0.01	NA	0.22	0.00	24.34	8.25	0.72	NA	NA	1.10	0.00	NA	NA	NA
11	38	Matas Striber	Supplement	J	SCC	NA	200	ml	Light grey	33.70	33.69	1.13	0.01	NA	0.22	0.00	24.34	8.25	0.72	NA	NA	1.10	0.00	NA	NA	NA
11	39	Matas Striber	Supplement	J	SCC	NA	200	ml	Light grey	33.70	33.69	1.13	0.01	NA	0.22	0.00	24.34	8.25	0.72	NA	NA	1.10	0.00	NA	NA	NA
11	40	Matas Striber	Supplement	J	SCC	NA	200	ml	Light grey	33.70	33.69	1.13	0.01	NA	0.22	0.00	24.34	8.25	0.72	NA	NA	1.10	0.00	NA	NA	NA
11	41	Matas Striber	Supplement	J	SCC	NA	200	ml	Light grey	33.70	33.69	1.13	0.01	NA	0.22	0.00	24.34	8.25	0.72	NA	NA	1.10	0.00	NA	NA	NA
12	1	Matas Striber	Supplement	J	SCSP	NA	250	ml	Clear	48.10	47.93	0.57	0.17	NA	1.23	0.00	36.67	9.68	0.22	NA	NA	1.58	0.07	NA	NA	NA
12	2	Matas Striber	Supplement	J	SCSP	NA	250	ml	Clear	48.40	47.93	0.57	0.47	NA	1.23	0.00	36.67	9.68	0.22	NA	NA	1.58	0.07	NA	NA	NA
12	3	Matas Striber	Supplement	J	SCSP	NA	250	ml	Clear	47.30	47.93	0.57	0.00	NA	1.23	0.00	36.67	9.68	0.22	NA	NA	1.58	0.07	NA	NA	NA
12	4	Matas Striber	Supplement	J	SCSP	NA	250	ml	Clear	47.93	47.93	0.57	0.00	NA	1.23	0.00	36.67	9.68	0.22	NA	NA	1.58	0.07	NA	NA	NA
12	5	Matas Striber	Supplement	J	SCSP	NA	250	ml	Clear	47.93	47.93	0.57	0.00	NA	1.23	0.00	36.67	9.68	0.22	NA	NA	1.58	0.07	NA	NA	NA
12	6	Matas Striber	Supplement	J	SCSP	NA	250	ml	Clear	47.93	47.93	0.57	0.00	NA	1.23	0.00	36.67	9.68	0.22	NA	NA	1.58	0.07	NA	NA	NA
12	7	Matas Striber	Supplement	J	SCSP	NA	250	ml	Clear	47.93	47.93	0.57	0.00	NA	1.23	0.00	36.67	9.68	0.22	NA	NA	1.58	0.07	NA	NA	NA
12	8	Matas Striber	Supplement	J	SCSP	NA	250	ml	Clear	47.93	47.93	0.57	0.00	NA	1.23	0.00	36.67	9.68	0.22	NA	NA	1.58	0.07	NA	NA	NA
12	9	Matas Striber	Supplement	J	SCSP	NA	250	ml	Clear	47.93	47.93	0.57	0.00	NA	1.23	0.00	36.67	9.68	0.22	NA	NA	1.58	0.07	NA	NA	NA
12	10	Matas Striber	Supplement	J	SCSP	NA	250	ml	Clear	47.93	47.93	0.57	0.00	NA	1.23	0.00	36.67	9.68	0.22	NA	NA	1.58	0.07	NA	NA	NA
12	11	Matas Striber	Supplement	J	SCSP	NA	250	ml	Clear	47.93	47.93	0.57	0.00	NA	1.23	0.00	36.67	9.68	0.22	NA	NA	1.58	0.07	NA	NA	NA
12	12	Matas Striber	Supplement	J	SCSP	NA	250	ml	Clear	47.93	47.93	0.57	0.00	NA	1.23	0.00	36.67	9.68	0.22	NA	NA	1.58	0.07	NA	NA	NA
12	13	Matas Striber	Supplement	J	SCSP	NA	250	ml	Clear	47.93	47.93	0.57	0.00	NA	1.23	0.00	36.67	9.68	0.22	NA	NA	1.58	0.07	NA	NA	NA
12	14	Matas Striber	Supplement	J	SCSP	NA	250	ml	Clear	47.93	47.93	0.57	0.00	NA	1.23	0.00	36.67	9.68	0.22	NA	NA	1.58	0.07	NA	NA	NA
12	15	Matas Striber	Supplement	J	SCSP	NA	250	ml	Clear	47.93	47.93	0.57	0.00	NA	1.23	0.00	36.67	9.68	0.22	NA	NA	1.58	0.07	NA	NA	NA
12	16	Matas Striber	Supplement	J	SCSP	NA	250	ml	Clear	47.93	47.93	0.57	0.00	NA	1.23	0.00	36.67	9.68	0.22	NA	NA	1.58	0.07	NA	NA	NA
12	17	Matas Striber	Supplement	J	SCSP	NA	250	ml	Clear	47.93	47.93	0.57	0.00	NA	1.23	0.00	36.67	9.68	0.22	NA	NA	1.58	0.07	NA	NA	NA
12	18	Matas Striber	Supplement	J	SCSP	NA	250	ml	Clear	47.93	47.93	0.57	0.00	NA	1.23	0.00	36.67	9.68	0.22	NA	NA	1.58	0.07	NA	NA	NA
12	19	Matas Striber	Supplement	J	SCSP	NA	250	ml	Clear	47.93	47.93	0.57	0.00	NA	1.23	0.00	36.67	9.68	0.22	NA	NA	1.58	0.07	NA	NA	NA
12	20	Matas Striber	Supplement	J	SCSP	NA	250	ml	Clear	47.93	47.93	0.57	0.00	NA	1.23	0.00	36.67	9.68	0.22	NA	NA	1.58	0.07	NA	NA	NA
12	21	Matas Striber	Supplement	J	SCSP	NA	250	ml	Clear	47.93	47.93	0.57	0.00	NA	1.23	0.00	36.67	9.68	0.22	NA	NA	1.58	0.07	NA	NA	NA
12	22	Matas Striber	Supplement	J	SCSP	NA	250	ml	Clear	47.93	47.93	0.57	0.00	NA	1.23	0.00	36.67	9.68	0.22	NA	NA	1.58	0.07	NA	NA	NA
12	23	Matas Striber	Supplement	J	SCSP	NA	250	ml	Clear	47.93	47.93	0.57	0.00	NA	1.23	0.00	36.67	9.68	0.22	NA	NA	1.58	0.07	NA	NA	NA
12	24	Matas Striber	Supplement	J	SCSP	NA	250	ml	Clear	47.93	47.93	0.57	0.00	NA	1.23	0.00	36.67	9.68	0.22	NA	NA	1.58	0.07	NA	NA	NA
12	25	Matas Striber	Supplement	J	SCSP	NA	250	ml	Clear	47.93	47.93	0.57	0.00	NA	1.23	0.00	36.67	9.68	0.22	NA	NA	1.58	0.07	NA	NA	NA
12	26	Matas Striber	Supplement	J	SCSP	NA	250	ml	Clear	47.93	47.93	0.57	0.00	NA	1.23	0.00	36.67	9.68	0.22	NA	NA	1.58	0.07	NA	NA	NA
12	27	Matas Striber	Supplement	J	SCSP	NA	250	ml	Clear	47.93	47.93	0.57	0.00	NA	1.23	0.00	36.67	9.68	0.22	NA	NA	1.58	0.07	NA	NA	NA
12	28	Matas Striber	Supplement	J	SCSP	NA	250	ml	Clear	47.93	47.93	0.57	0.00	NA	1.23	0.00	36.67	9.68	0.22	NA	NA	1.58	0.07	NA	NA	NA
12	29	Matas Striber	Supplement	J	SCSP	NA	250	ml	Clear	47.93	47.93	0.57	0.00	NA	1.23	0.00	36.67	9.68	0.22	NA	NA	1.58	0.07	NA	NA	NA
12	30	Matas Striber	Supplement	J	SCSP	NA	250	ml	Clear	47.93	47.93	0.57	0.00	NA	1.23	0.00	36.67	9.68	0.22	NA	NA	1.58	0.07	NA	NA	NA
12	31	Matas Striber	Supplement	J	SCSP	NA	250	ml	Clear	47.93	47.93	0.57	0.00	NA	1.23	0.00	36.67	9.68	0.22	NA	NA	1.58	0.07	NA	NA	NA
12	32	Matas Striber	Supplement	J	SCSP	NA	250	ml	Clear	47.93	47.93	0.57	0.00	NA	1.23	0.00	36.67	9.68	0.22	NA	NA	1.58	0.07	NA	NA	NA
12	33	Matas Striber	Supplement	J	SCSP	NA	250	ml	Clear	47.93	47.93	0.57	0.00	NA	1.23	0.00	36.67	9.68	0.22	NA	NA	1.58	0.07	NA	NA	NA
12	34	Matas Striber	Supplement	J	SCSP	NA	250	ml	Clear	47.93	47.93	0.57	0.00	NA	1.23	0.00	36.67	9.68	0.22	NA	NA	1.58	0.07	NA	NA	NA
12	35	Matas Striber	Supplement	J	SCSP	NA	250	ml	Clear	47.93	47.93	0.57	0.00	NA	1.23	0.00	36.67	9.68	0.22	NA	NA	1.58	0.07	NA	NA	NA
12	36	Matas Striber	Supplement	J	SCSP	NA	250	ml	Clear	47.93	47.93	0.57	0.00	NA	1.23	0.00	36.67	9.68	0.22	NA	NA	1.58	0.07	NA	NA	NA
12	37	Matas Striber	Supplement	J	SCSP	NA	250	ml	Clear	47.93	47.93	0.57	0.00	NA	1.23	0.00	36.67	9.68	0.22	NA	NA	1.58	0.07	NA	NA	NA
12	38	Matas Striber	Supplement	J	SCSP	NA	250	ml	Clear	47.93	47.93	0.57	0.00	NA	1.23	0.00	36.67	9.68	0.22	NA	NA	1.58	0.07	NA	NA	NA
12	39	Matas Striber	Supplement	J	SCSP	NA	250	ml	Clear	47.93	47.93	0.57	0.00	NA	1.23	0.00	36.67	9.68	0.22	NA	NA	1.58	0.07	NA	NA	NA
12	40	Matas Striber	Supplement	J	SCSP	NA	250	ml	Clear	47.93	47.93	0.57	0.00	NA	1.23	0.00	36.67	9.68	0.22	NA	NA	1.58	0.07	NA	NA	NA
12	41	Matas Striber	Supplement	J	SCSP	NA	250	ml	Clear	47.93	47.93	0.57	0.00	NA	1.23	0.00	36.67	9.68	0.22	NA	NA	1.58	0.07	NA	NA	NA
12	42	Matas Striber	Supplement	J	SCSP	NA	250	ml	Clear	47.93	47.93	0.57	0.00	NA	1.23	0.00	36.67	9.68	0.22	NA	NA	1.58	0.07	NA	NA	NA
12	43	Matas Striber	Supplement	J	SCSP	NA	250	ml	Clear	47.93	47.93	0.57	0.00	NA	1.23	0.00	36.67	9.68	0.22	NA	NA	1.58	0.07	NA	NA	NA
12	44	Matas Striber	Supplement	J	SCSP	NA	250	ml	Clear	49.70	47.93	0.57	1.77	NA	1.23	0.01	36.67	9.68	0.22	NA	NA	1.58	0.07	NA	NA	NA
12	45	Matas Striber	Supplement	J	SCSP	NA	250	ml	Clear	49.90	47.93	0.57	1.97	NA	1.23	0.01	36.67	9.68	0.22	NA	NA	1.58	0.07	NA	NA	NA
12	46	Matas Striber	Supplement	J	SCSP	NA	250	ml	Clear	50.30	47.93	0.57	2.37	NA	1.23	0.01	36.67	9.68	0.22	NA	NA	1.58	0.07	NA	NA	NA
12	47	Matas Striber	Supplement	J	SCSP	NA	250	ml	Clear	49.97	47.93	0.57	2.04	NA	1.23	0.01	36.67	9.68	0.22	NA	NA	1.58	0.07	NA	NA	NA
12	48	Matas Striber	Supplement	J	SCSP	NA	250	ml	Clear	51.70	47.93	0.57	3.77	NA	1.23	0.02	36.67	9.68	0.22	NA	NA	1.58	0.07	NA	NA	NA
12	49	Matas Striber	Supplement	J	SCSP	NA	250	ml	Clear	51.30	47.93	0.57	3.37	NA	1.23	0.01	36.67	9.68	0.22	NA	NA	1.58	0.07	NA	NA	NA
12	50	Matas Striber	Supplement	J	SCSP	NA	250	ml	Clear	51.90	47.93	0.57	3.97	NA	1.23	0.02	36.67	9.68	0.22	NA	NA	1.58	0.07	NA	NA	NA
12	51	Matas Striber	Supplement	J	SCSP	NA	250	ml	Clear	52.00	47.93	0.57	4.07	NA	1.23	0.02	36.67	9.68	0.22	NA	NA	1.58	0.07	NA	NA	NA
12	52	Matas Striber	Supplement	J	SCSP	NA	250	ml	Clear	52.00	47.93	0.57	4.07	NA	1.23	0.02	36.67	9.68	0.22	NA	NA	1.58	0.07	NA	NA	NA
12	53	Matas Striber	Supplement	J	SCSP	NA	250	ml	Clear	51.90	47.93	0.57	3.97	NA	1.23	0.02	36.67	9.68	0.22	NA	NA	1.58	0.07	NA	NA	NA
12	54	Matas Striber	Supplement	J	SCSP	NA	250	ml	Clear	53.60	47.93	0.57	5.67	NA	1.23	0.02	36.67	9.68	0.22	NA	NA	1.58	0.07	NA	NA	NA
12	55	Matas Striber	Supplement	J	SCSP	NA	250	ml	Clear	51.90	47.93	0.57	3.97	NA	1.23	0.02	36.67	9.68	0.22	NA	NA	1.58	0.07	NA	NA	NA
12	56	Matas Striber	Supplement	J	SCSP	NA	250	ml	Clear	49.97	47.93	0.57	2.04	NA	1.23	0.01	36.67	9.68	0.22	NA	NA	1.58	0.07	NA	NA	NA
12	57	Matas Striber	Supplement	J	SCSP	NA	250	ml	Clear	49.97	47.93	0.57	2.04	NA	1.23	0.01	36.67	9.68	0.22	NA	NA	1.58	0.07	NA	NA	NA
12	58	Matas Striber	Supplement	J	SCSP	NA	250	ml	Clear	49.97	47.93	0.57	2.04	NA	1.23	0.01	36.67	9.68	0.22	NA	NA	1.58	0.07	NA	NA	NA
12	59	Matas Striber	Supplement	J	SCSP	NA	250	ml	Clear	49.97	47.93	0.57	2.04	NA	1.23	0.01	36.67	9.68	0.22	NA	NA	1.58	0.07	NA	NA	NA
12	60	Matas Striber	Supplement	J	SCSP	NA	250	ml	Clear	49.97	47.93	0.57	2.04	NA	1.23	0.01	36.67	9.68	0.22	NA	NA	1.58	0.07	NA	NA	NA
12	61	Matas Striber	Supplement	J	SCSP	NA	250	ml	Clear	49.97	47.93	0.57	2.04	NA	1.23	0.01	36.67	9.68	0.22	NA	NA	1.58	0.07	NA	NA	NA
12	62	Matas Striber	Supplement	J	SCSP	NA	250	ml	Clear	49.97	47.93	0.57	2.04	NA	1.23	0.01	36.67	9.68	0.22	NA	NA	1.58	0.07	NA	NA	NA
12	63	Matas Striber	Supplement	J	SCSP	NA	250	ml	Clear	49.97	47.93	0.57	2.04	NA	1.23	0.01	36.67	9.68	0.22	NA	NA	1.58	0.07	NA	NA	NA
12	64	Matas Striber	Supplement	J	SCSP	NA	250	ml	Clear	49.97	47.93	0.57	2.04	NA	1.23	0.01	36.67	9.68	0.22	NA	NA	1.58	0.07	NA	NA	NA
12	65	Matas Striber	Supplement	J	SCSP	NA	250	ml	Clear	49.97	47.93	0.57	2.04	NA	1.23	0.01	36.67	9.68	0.22	NA	NA	1.58	0.07	NA	NA	NA
12	66	Matas Striber	Supplement	J	SCSP	NA	250	ml	Clear	49.97	47.93	0.57	2.04	NA	1.23	0.01	36.67	9.68	0.22	NA	NA	1.58	0.07	NA	NA	NA
12	67	Matas Striber	Supplement	J	SCSP	NA	250	ml	Clear	49.97	47.93	0.57	2.04	NA	1.23	0.01	36.67	9.68	0.22	NA	NA	1.58	0.07	NA	NA	NA
12	68	Matas Striber	Supplement	J	SCSP	NA	250	ml	Clear	49.97	47.93	0.57	2.04	NA	1.23	0.01	36.67	9.68	0.22	NA	NA	1.58	0.07	NA	NA	NA
12	69	Matas Striber	Supplement	J	SCSP	NA	250	ml	Clear	49.97	47.93	0.57	2.04	NA	1.23	0.01	36.67	9.68	0.22	NA	NA	1.58	0.07	NA	NA	NA
12	70	Matas Striber	Supplement	J	SCSP	NA	250	ml	Clear	49.97	47.93	0.57	2.04	NA	1.23	0.01	36.67	9.68	0.22	NA	NA	1.58	0.07	NA	NA	NA
12	71	Matas Striber	Supplement	J	SCSP	NA	250	ml	Clear	49.97	47.93	0.57	2.04	NA	1.23	0.01	36.67	9.68	0.22	NA	NA	1.58	0.07	NA	NA	NA
12	72	Matas Striber	Supplement	J	SCSP	NA	250	ml	Clear	49.97	47.93	0.57	2.04	NA	1.23	0.01	36.67	9.68	0.22	NA	NA	1.58	0.07	NA	NA	NA
12	73	Matas Striber	Supplement	J	SCSP	NA	250	ml	Clear	49.97	47.93	0.57	2.04	NA	1.23	0.01	36.67	9.68	0.22	NA	NA	1.58	0.07	NA	NA	NA
12	74	Matas Striber	Supplement	J	SCSP	NA	250	ml	Clear	49.97	47.93	0.57	2.04	NA	1.23	0.01	36.67	9.68	0.22	NA	NA	1.58	0.07	NA	NA	NA
12	75	Matas Striber	Supplement	J	SCSP	NA	250	ml	Clear	49.97	47.93	0.57	2.04	NA	1.23	0.01	36.67	9.68	0.22	NA	NA	1.58	0.07	NA	NA	NA
12	76	Matas Striber	Supplement	J	SCSP	NA	250	ml	Clear	49.97	47.93	0.57	2.04	NA	1.23	0.01	36.67	9.68	0.22	NA	NA	1.58	0.07	NA	NA	NA
12	77	Matas Striber	Supplement	J	SCSP	NA	250	ml	Clear	49.97	47.93	0.57	2.04	NA	1.23	0.01	36.67	9.68	0.22	NA	NA	1.58	0.07	NA	NA	NA
12	78	Matas Striber	Supplement	J	SCSP	NA	250	ml	Clear	49.97	47.93	0.57	2.04	NA	1.23	0.01	36.67	9.68	0.22	NA	NA	1.58	0.07	NA	NA	NA
12	79	Matas Striber	Supplement	J	SCSP	NA	250	ml	Clear	49.97	47.93	0.57	2.04	NA	1.23	0.01	36.67	9.68	0.22	NA	NA	1.58	0.07	NA	NA	NA
12	80	Matas Striber	Supplement	J	SCSP	NA	250	ml	Clear	49.97	47.93	0.57	2.04	NA	1.23	0.01	36.67	9.68	0.22	NA	NA	1.58	0.07	NA	NA	NA
12	81	Matas Striber	Supplement	J	SCSP	NA	250	ml	Clear	49.97	47.93	0.57	2.04	NA	1.23	0.01	36.67	9.68	0.22	NA	NA	1.58	0.07	NA	NA	NA
12	82	Matas Striber	Supplement	J	SCSP	NA	250	ml	Clear	49.97	47.93	0.57	2.04	NA	1.23	0.01	36.67	9.68	0.22	NA	NA	1.58	0.07	NA	NA	NA
12	83	Matas Striber	Supplement	J	SCSP	NA	250	ml	Clear	49.97	47.93	0.57	2.04	NA	1.23	0.01	36.67	9.68	0.22	NA	NA	1.58	0.07	NA	NA	NA
12	84	Matas Striber	Supplement	J	SCSP	NA	250	ml	Clear	49.97	47.93	0.57	2.04	NA	1.23	0.01	36.67	9.68	0.22	NA	NA	1.58	0.07	NA	NA	NA
12	85	Matas Striber	Supplement	J	SCSP	NA	250	ml	Clear	49.97	47.93	0.57	2.04	NA	1.23	0.01	36.67	9.68	0.22	NA	NA	1.58	0.07	NA	NA	NA
12	86	Matas Striber	Supplement	J	SCSP	NA	250	ml	Clear	49.97	47.93	0.57	2.04	NA	1.23	0.01	36.67	9.68	0.22	NA	NA	1.58	0.07	NA	NA	NA
12	87	Matas Striber	Supplement	J	SCSP	NA	250	ml	Clear	49.97	47.93	0.57	2.04	NA	1.23	0.01	36.67	9.68	0.22	NA	NA	1.58	0.07	NA	NA	NA
12	88	Matas Striber	Supplement	J	SCSP	NA	250	ml	Clear	49.97	47.93	0.57	2.04	NA	1.23	0.01	36.67	9.68	0.22	NA	NA	1.58	0.07	NA	NA	NA
12	89	Matas Striber	Supplement	J	SCSP	NA	250	ml	Clear	49.97	47.93	0.57	2.04	NA	1.23	0.01	36.67	9.68	0.22	NA	NA	1.58	0.07	NA	NA	NA
12	90	Matas Striber	Supplement	J	SCSP	NA	250	ml	Clear	49.97	47.93	0.57	2.04	NA	1.23	0.01	36.67	9.68	0.22	NA	NA	1.58	0.07	NA	NA	NA
12	91	Matas Striber	Supplement	J	SCSP	NA	250	ml	Clear	49.97	47.93	0.57	2.04	NA	1.23	0.01	36.67	9.68	0.22	NA	NA	1.58	0.07	NA	NA	NA
12	92	Matas Striber	Supplement	J	SCSP	NA	250	ml	Clear	49.97	47.93	0.57	2.04	NA	1.23	0.01	36.67	9.68	0.22	NA	NA	1.58	0.07	NA	NA	NA
12	93	Matas Striber	Supplement	J	SCSP	NA	250	ml	Clear	49.97	47.93	0.57	2.04	NA	1.23	0.01	36.67	9.68	0.22	NA	NA	1.58	0.07	NA	NA	NA
12	94	Matas Striber	Supplement	J	SCSP	NA	250	ml	Clear	49.97	47.93	0.57	2.04	NA	1.23	0.01	36.67	9.68	0.22	NA	NA	1.58	0.07	NA	NA	NA
12	95	Matas Striber	Supplement	J	SCSP	NA	250	ml	Clear	49.97	47.93	0.57	2.04	NA	1.23	0.01	36.67	9.68	0.22	NA	NA	1.58	0.07	NA	NA	NA
12	96	Matas Striber	Supplement	J	SCSP	NA	250	ml	Clear	49.97	47.93	0.57	2.04	NA	1.23	0.01	36.67	9.68	0.22	NA	NA	1.58	0.07	NA	NA	NA
12	97	Matas Striber	Supplement	J	SCSP	NA	250	ml	Clear	49.97	47.93	0.57	2.04	NA	1.23	0.01	36.67	9.68	0.22	NA	NA	1.58	0.07	NA	NA	NA
12	98	Matas Striber	Supplement	J	SCSP	NA	250	ml	Clear	49.97	47.93	0.57	2.04	NA	1.23	0.01	36.67	9.68	0.22	NA	NA	1.58	0.07	NA	NA	NA
12	99	Matas Striber	Supplement	J	SCSP	NA	250	ml	Clear	49.97	47.93	0.57	2.04	NA	1.23	0.01	36.67	9.68	0.22	NA	NA	1.58	0.07	NA	NA	NA
12	100	Matas Striber	Supplement	J	SCSP	NA	250	ml	Clear	49.97	47.93	0.57	2.04	NA	1.23	0.01	36.67	9.68	0.22	NA	NA	1.58	0.07	NA	NA	NA
12	101	Matas Striber	Supplement	J	SCSP	NA	250	ml	Clear	49.97	47.93	0.57	2.04	NA	1.23	0.01	36.67	9.68	0.22	NA	NA	1.58	0.07	NA	NA	NA
12	102	Matas Striber	Supplement	J	SCSP	NA	250	ml	Clear	49.97	47.93	0.57	2.04	NA	1.23	0.01	36.67	9.68	0.22	NA	NA	1.58	0.07	NA	NA	NA
12	103	Matas Striber	Supplement	J	SCSP	NA	250	ml	Clear	49.97	47.93	0.57	2.04	NA	1.23	0.01	36.67	9.68	0.22	NA	NA	1.58	0.07	NA	NA	NA
12	104	Matas Striber	Supplement	J	SCSP	NA	250	ml	Clear	49.97	47.93	0.57	2.04	NA	1.23	0.01	36.67	9.68	0.22	NA	NA	1.58	0.07	NA	NA	NA
12	105	Matas Striber	Supplement	J	SCSP	NA	250	ml	Clear	49.97	47.93	0.57	2.04	NA	1.23	0.01	36.67	9.68	0.22	NA	NA	1.58	0.07	NA	NA	NA
12	106	Matas Striber	Supplement	J	SCSP	NA	250	ml	Clear	49.97	47.93	0.57	2.04	NA	1.23	0.01	36.67	9.68	0.22	NA	NA	1.58	0.07	NA	NA	NA
12	107	Matas Striber	Supplement	J	SCSP	NA	250	ml	Clear	49.97	47.93	0.57	2.04	NA	1.23	0.01	36.67	9.68	0.22	NA	NA	1.58	0.07	NA	NA	NA
12	108	Matas Striber	Supplement	J	SCSP	NA	250	ml	Clear	49.97	47.93	0.57	2.04	NA	1.23	0.01	36.67	9.68	0.22	NA	NA	1.58	0.07	NA	NA	NA
12	109	Matas Striber	Supplement	J	SCSP	NA	250	ml	Clear	49.97	47.93	0.57	2.04	NA	1.23	0.01	36.67	9.68	0.22	NA	NA	1.58	0.07	NA	NA	NA
12	110	Matas Striber	Supplement	J	SCSP	NA	250	ml	Clear	49.97	47.93	0.57	2.04	NA	1.23	0.01	36.67	9.68	0.22	NA	NA	1.58	0.07	NA	NA	NA
12	111	Matas Striber	Supplement	J	SCSP	NA	250	ml	Clear	49.97	47.93	0.57	2.04	NA	1.23	0.01	36.67	9.68	0.22	NA	NA	1.58	0.07	NA	NA	NA
12	112	Matas Striber	Supplement	J	SCSP	NA	250	ml	Clear	49.97	47.93	0.57	2.04	NA	1.23	0.01	36.67	9.68	0.22	NA	NA	1.58	0.07	NA	NA	NA
12	113	Matas Striber	Supplement	J	SCSP	NA	250	ml	Clear	49.97	47.93	0.57	2.04	NA	1.23	0.01	36.67	9.68	0.22	NA	NA	1.58	0.07	NA	NA	NA
13	1	Matas Striber	Supplement	J	NA	MC	250	ml	Clear	39.98	39.98	0.00	0.00	NA	0.00	0.00	37.68	NA	NA	NA	NA	1.63	0.00	Plastic seal	0.67	0.00
13	2	Matas Striber	Supplement	J	NA	MC	250	ml	Clear	39.98	39.98	0.00	0.00	NA	0.00	0.00	37.68	NA	NA	NA	NA	1.63	0.00	Plastic seal	0.67	0.00
13	3	Matas Striber	Supplement	J	NA	MC	250	ml	Clear	39.32	39.32	0.00	0.00	NA	0.00	0.00	37.68	NA	NA	NA	NA	1.63	0.00	NA	NA	NA
13	4	Matas Striber	Supplement	J	NA	MC	250	ml	Clear	39.32	39.32	0.00	0.00	NA	0.00	0.00	37.68	NA	NA	NA	NA	1.63	0.00	NA	NA	NA
13	5	Matas Striber	Supplement	J	NA	MC	250	ml	Clear	39.32	39.32	0.00	0.00	NA	0.00	0.00	37.68	NA	NA	NA	NA	1.63	0.00	NA	NA	NA
14	1	Matas Striber	Supplement	J	SCSP	NA	500	ml	Clear	63.30	63.50	0.17	0.00	NA	0.05	0.00	51.73	9.87	0.06	NA	NA	1.90	0.00	NA	NA	NA
14	2	Matas Striber	Supplement	J	SCSP	NA	500	ml	Clear	63.60	63.50	0.17	0.10	NA	0.05	0.00	51.73	9.87	0.06	NA	NA	1.90	0.00	NA	NA	NA
14	3	Matas Striber	Supplement	J	SCSP	NA	500	ml	Clear	63.60	63.50	0.17	0.10	NA	0.05	0.00	51.73	9.87	0.06	NA	NA	1.90	0.00	NA	NA	NA
14	4	Matas Striber	Supplement	J	SCSP	NA	500	ml	Clear	63.50	63.50	0.17	0.00	NA	0.05	0.00	51.73	9.87	0.06	NA	NA	1.90	0.00	NA	NA	NA
14	5	Matas Striber	Supplement	J	SCSP	NA	500	ml	Clear	63.50	63.50	0.17	0.00	NA	0.05	0.00	51.73	9.87	0.06	NA	NA	1.90	0.00	NA	NA	NA
14	6	Matas Striber	Supplement	J	SCSP	NA	500	ml	Clear	63.50	63.50	0.17	0.00	NA	0.05	0.00	51.73	9.87	0.06	NA	NA	1.90	0.00	NA	NA	NA
15	1	Matas Striber	Supplement	J	SCA	NA	150	ml	Light grey	27.34	27.40	0.12	0.00	NA	0.02	0.00	21.90	3.27	0.06	NA	NA	1.10	0.00	Plastic seal	1.14	0.78
15	2	Matas Striber	Supplement	J	SCA	NA	150	ml	Light grey	27.34	27.40	0.12	0.00	NA	0.02	0.00	21.90	3.27	0.06	NA	NA	1.10	0.00	Plastic seal	1.14	0.78
15	3	Matas Striber	Supplement	J	SCA	NA	150	ml	Light grey	27.54	27.40	0.12	0.14	NA	0.02	0.00	21.90	3.27	0.06	NA	NA	1.10	0.00	Plastic seal	1.14	0.78
15	4	Matas Striber	Supplement	J	SCA	NA	150	ml	Light grey	27.40	27.40	0.12	0.00	NA	0.02	0.00	21.90	3.27	0.06	NA	NA	1.10	0.00	Plastic seal	1.14	0.78
15	5	Matas Striber	Supplement	J	SCA	NA	150	ml	Light grey	27.40	27.40	0.12	0.00	NA	0.02	0.00	21.90	3.27	0.06	NA	NA	1.10	0.00	Plastic seal	1.14	0.78
15	6	Matas Striber	Supplement	J	SCA	NA	150	ml	Light grey	27.40	27.40	0.12	0.00	NA	0.02	0.00	21.90	3.27	0.06	NA	NA	1.10	0.00	Plastic seal	1.14	0.78
15	7	Matas Striber	Supplement	J	SCA	NA	150	ml	Light grey	27.40	27.40	0.12	0.00	NA	0.02	0.00	21.90	3.27	0.06	NA	NA	1.10	0.00	Plastic seal	1.14	0.78
15	8	Matas Striber	Supplement	J	SCA	NA	150	ml	Light grey	27.40	27.40	0.12	0.00	NA	0.02	0.00	21.90	3.27	0.06	NA	NA	1.10	0.00	Plastic seal	1.14	0.78
15	9	Matas Striber	Supplement	J	SCA	NA	150	ml	Light grey	27.40	27.40	0.12	0.00	NA	0.02	0.00	21.90	3.27	0.06	NA	NA	1.10	0.00	Plastic seal	1.14	0.78
15	10	Matas Striber	Supplement	J	SCA	NA	150	ml	Light grey	27.40	27.40	0.12	0.00	NA	0.02	0.00	21.90	3.27	0.06	NA	NA	1.10	0.00	Plastic seal	1.14	0.78
15	11	Matas Striber	Supplement	J	SCA	NA	150	ml	Light grey	27.40	27.40	0.12	0.00	NA	0.02	0.00	21.90	3.27	0.06	NA	NA	1.10	0.00	Plastic seal	1.14	0.78
15	12	Matas Striber	Supplement	J	SCA	NA	150	ml	Light grey	26.27	26.27	0.12	0.00	NA	0.02	0.00	21.90	3.27	0.06	NA	NA	1.10	0.00	NA	NA	NA
15	13	Matas Striber	Supplement	J	SCA	NA	150	ml	Light grey	26.27	26.27	0.12	0.00	NA	0.02	0.00	21.90	3.27	0.06	NA	NA	1.10	0.00	NA	NA	NA
15	14	Matas Striber	Supplement	J	SCA	NA	150	ml	Light grey	26.27	26.27	0.12	0.00	NA	0.02	0.00	21.90	3.27	0.06	NA	NA	1.10	0.00	NA	NA	NA
15	15	Matas Striber	Supplement	J	SCA	NA	150	ml	Light grey	26.27	26.27	0.12	0.00	NA	0.02	0.00	21.90	3.27	0.06	NA	NA	1.10	0.00	NA	NA	NA
15	16	Matas Striber	Supplement	J	SCA	NA	150	ml	Light grey	26.27	26.27	0.12	0.00	NA	0.02	0.00	21.90	3.27	0.06	NA	NA	1.10	0.00	NA	NA	NA
15	17	Matas Striber	Supplement	J	SCA	NA	150	ml	Light grey	26.27	26.27	0.12	0.00	NA	0.02	0.00	21.90	3.27	0.06	NA	NA	1.10	0.00	NA	NA	NA
15	18	Matas Striber	Supplement	J	SCA	NA	150	ml	Light grey	26.27	26.27	0.12	0.00	NA	0.02	0.00	21.90	3.27	0.06	NA	NA	1.10	0.00	NA	NA	NA
15	19	Matas Striber	Supplement	J	SCA	NA	150	ml	Light grey	26.27	26.27	0.12	0.00	NA	0.02	0.00	21.90	3.27	0.06	NA	NA	1.10	0.00	NA	NA	NA
15	20	Matas Striber	Supplement	J	SCA	NA	150	ml	Light grey	26.27	26.27	0.12	0.00	NA	0.02	0.00	21.90	3.27	0.06	NA	NA	1.10	0.00	NA	NA	NA
15	21	Matas Striber	Supplement	J	SCA	NA	150	ml	Light grey	26.27	26.27	0.12	0.00	NA	0.02	0.00	21.90	3.27	0.06	NA	NA	1.10	0.00	NA	NA	NA
15	22	Matas Striber	Supplement	J	SCA	NA	150	ml	Light grey	26.27	26.27	0.12	0.00	NA	0.02	0.00	21.90	3.27	0.06	NA	NA	1.10	0.00	NA	NA	NA
15	23	Matas Striber	Supplement	J	SCA	NA	150	ml	Light grey	26.27	26.27	0.12	0.00	NA	0.02	0.00	21.90	3.27	0.06	NA	NA	1.10	0.00	NA	NA	NA
15	24	Matas Striber	Supplement	J	SCA	NA	150	ml	Light grey	26.27	26.27	0.12	0.00	NA	0.02	0.00	21.90	3.27	0.06	NA	NA	1.10	0.00	NA	NA	NA
15	25	Matas Striber	Supplement	J	SCA	NA	150	ml	Light grey	26.27	26.27	0.12	0.00	NA	0.02	0.00	21.90	3.27	0.06	NA	NA	1.10	0.00	NA	NA	NA
15	26	Matas Striber	Supplement	J	SCA	NA	150	ml	Light grey	26.27	26.27	0.12	0.00	NA	0.02	0.00	21.90	3.27	0.06	NA	NA	1.10	0.00	NA	NA	NA
15	27	Matas Striber	Supplement	J	SCA	NA	150	ml	Light grey	26.27	26.27	0.12	0.00	NA	0.02	0.00	21.90	3.27	0.06	NA	NA	1.10	0.00	NA	NA	NA
15	28	Matas Striber	Supplement	J	SCA	NA	150	ml	Light grey	26.27	26.27	0.12	0.00	NA	0.02	0.00	21.90	3.27	0.06	NA	NA	1.10	0.00	NA	NA	NA
15	29	Matas Striber	Supplement	J	SCA	NA	150	ml	Light grey	26.27	26.27	0.12	0.00	NA	0.02	0.00	21.90	3.27	0.06	NA	NA	1.10	0.00	NA	NA	NA
15	30	Matas Striber	Supplement	J	SCA	NA	150	ml	Light grey	26.27	26.27	0.12	0.00	NA	0.02	0.00	21.90	3.27	0.06	NA	NA	1.10	0.00	NA	NA	NA
15	31	Matas Striber	Supplement	J	SCA	NA	150	ml	Light grey	26.27	26.27	0.12	0.00	NA	0.02	0.00	21.90	3.27	0.06	NA	NA	1.10	0.00	NA	NA	NA
15	32	Matas Striber	Supplement	J	SCA	NA	150	ml	Light grey	26.27	26.27	0.12	0.00	NA	0.02	0.00	21.90	3.27	0.06	NA	NA	1.10	0.00	NA	NA	NA
15	33	Matas Striber	Supplement	J	SCA	NA	150	ml	Light grey	26.27	26.27	0.12	0.00	NA	0.02	0.00	21.90	3.27	0.06	NA	NA	1.10	0.00	NA	NA	NA
15	34	Matas Striber	Supplement	J	SCA	NA	150	ml	Light grey	26.27	26.27	0.12	0.00	NA	0.02	0.00	21.90	3.27	0.06	NA	NA	1.10	0.00	NA	NA	NA
15	35	Matas Striber	Supplement	J	SCA	NA	150	ml	Light grey	26.27	26.27	0.12	0.00	NA	0.02	0.00	21.90	3.27	0.06	NA	NA	1.10	0.00	NA	NA	NA
15	36	Matas Striber	Supplement	J	SCA	NA	150	ml	Light grey	26.27	26.27	0.12	0.00	NA	0.02	0.00	21.90	3.27	0.06	NA	NA	1.10	0.00	NA	NA	NA
15	37	Matas Striber	Supplement	J	SCA	NA	150	ml	Light grey	26.27	26.27	0.12	0.00	NA	0.02	0.00	21.90	3.27	0.06	NA	NA	1.10	0.00	NA	NA	NA
15	38	Matas Striber	Supplement	J	SCA	NA	150	ml	Light grey	26.27	26.27	0.12	0.00	NA	0.02	0.00	21.90	3.27	0.06	NA	NA	1.10	0.00	NA	NA	NA
15	39	Matas Striber	Supplement	J	SCA	NA	150	ml	Light grey	26.27	26.27	0.12	0.00	NA	0.02	0.00	21.90	3.27	0.06	NA	NA	1.10	0.00	NA	NA	NA
15	40	Matas Striber	Supplement	J	SCA	NA	150	ml	Light grey	26.27	26.27	0.12	0.00	NA	0.02	0.00	21.90	3.27	0.06	NA	NA	1.10	0.00	NA	NA	NA
15	41	Matas Striber	Supplement	J	SCA	NA	150	ml	Light grey	26.27	26.27	0.12	0.00	NA	0.02	0.00	21.90	3.27	0.06	NA	NA	1.10	0.00	NA	NA	NA
15	42	Matas Striber	Supplement	J	SCA	NA	150	ml	Light grey	26.27	26.27	0.12	0.00	NA	0.02	0.00	21.90	3.27	0.06	NA	NA	1.10	0.00	NA	NA	NA
15	43	Matas Striber	Supplement	J	SCA	NA	150	ml	Light grey	26.27	26.27	0.12	0.00	NA	0.02	0.00	21.90	3.27	0.06	NA	NA	1.10	0.00	NA	NA	NA
15	44	Matas Striber	Supplement	J	SCA	NA	150	ml	Light grey	26.27	26.27	0.12	0.00	NA	0.02	0.00	21.90	3.27	0.06	NA	NA	1.10	0.00	NA	NA	NA
15	45	Matas Striber	Supplement	J	SCA	NA	150	ml	Light grey	26.27	26.27	0.12	0.00	NA	0.02	0.00	21.90	3.27	0.06	NA	NA	1.10	0.00	NA	NA	NA
15	46	Matas Striber	Supplement	J	SCA	NA	150	ml	Light grey	26.27	26.27	0.12	0.00	NA	0.02	0.00	21.90	3.27	0.06	NA	NA	1.10	0.00	NA	NA	NA
15	47	Matas Striber	Supplement	J	SCA	NA	150	ml	Light grey	26.27	26.27	0.12	0.00	NA	0.02	0.00	21.90	3.27	0.06	NA	NA	1.10	0.00	NA	NA	NA
15	48	Matas Striber	Supplement	J	SCA	NA	150	ml	Light grey	26.27	26.27	0.12	0.00	NA	0.02	0.00	21.90	3.27	0.06	NA	NA	1.10	0.00	NA	NA	NA
15	49	Matas Striber	Supplement	J	SCA	NA	150	ml	Light grey	26.27	26.27	0.12	0.00	NA	0.02	0.00	21.90	3.27	0.06	NA	NA	1.10	0.00	NA	NA	NA
15	50	Matas Striber	Supplement	J	SCA	NA	150	ml	Light grey	26.27	26.27	0.12	0.00	NA	0.02	0.00	21.90	3.27	0.06	NA	NA	1.10	0.00	NA	NA	NA
15	51	Matas Striber	Supplement	J	SCA	NA	150	ml	Light grey	26.27	26.27	0.12	0.00	NA	0.02	0.00	21.90	3.27	0.06	NA	NA	1.10	0.00	NA	NA	NA
15	52	Matas Striber	Supplement	J	SCA	NA	150	ml	Light grey	26.27	26.27	0.12	0.00	NA	0.02	0.00	21.90	3.27	0.06	NA	NA	1.10	0.00	NA	NA	NA
15	53	Matas Striber	Supplement	J	SCA	NA	150	ml	Light grey	26.27	26.27	0.12	0.00	NA	0.02	0.00	21.90	3.27	0.06	NA	NA	1.10	0.00	NA	NA	NA
15	54	Matas Striber	Supplement	J	SCA	NA	150	ml	Light grey	26.27	26.27	0.12	0.00	NA	0.02	0.00	21.90	3.27	0.06	NA	NA	1.10	0.00	NA	NA	NA
15	55	Matas Striber	Supplement	J	SCA	NA	150	ml	Light grey	26.27	26.27	0.12	0.00	NA	0.02	0.00	21.90	3.27	0.06	NA	NA	1.10	0.00	NA	NA	NA
15	56	Matas Striber	Supplement	J	SCA	NA	150	ml	Light grey	26.27	26.27	0.12	0.00	NA	0.02	0.00	21.90	3.27	0.06	NA	NA	1.10	0.00	NA	NA	NA
15	57	Matas Striber	Supplement	J	SCA	NA	150	ml	Light grey	26.27	26.27	0.12	0.00	NA	0.02	0.00	21.90	3.27	0.06	NA	NA	1.10	0.00	NA	NA	NA
15	58	Matas Striber	Supplement	J	SCA	NA	150	ml	Light grey	26.27	26.27	0.12	0.00	NA	0.02	0.00	21.90	3.27	0.06	NA	NA	1.10	0.00	NA	NA	NA
15	59	Matas Striber	Supplement	J	SCA	NA	150	ml	Light grey	26.27	26.27	0.12	0.00	NA	0.02	0.00	21.90	3.27	0.06	NA	NA	1.10	0.00	NA	NA	NA
15	60	Matas Striber	Supplement	J	SCA	NA	150	ml	Light grey	26.27	26.27	0.12	0.00	NA	0.02	0.00	21.90	3.27	0.06	NA	NA	1.10	0.00	NA	NA	NA
15	61	Matas Striber	Supplement	J	SCA	NA	150	ml	Light grey	26.27	26.27	0.12	0.00	NA	0.02	0.00	21.90	3.27	0.06	NA	NA	1.10	0.00	NA	NA	NA
15	62	Matas Striber	Supplement	J	SCA	NA	150	ml	Light grey	26.27	26.27	0.12	0.00	NA	0.02	0.00	21.90	3.27	0.06	NA	NA	1.10	0.00	NA	NA	NA
16	1	Matas Striber	Supplement	J	NA	MC	150	ml	Light grey	23.70	23.67	0.06	0.03	NA	0.45	0.00	21.72	NA	NA	NA	NA	1.10	0.00	Plastic seal	0.84	0.67
16	2	Matas Striber	Supplement	J	NA	MC	150	ml	Light grey	23.70	23.67	0.06	0.03	NA	0.45	0.00	21.72	NA	NA	NA	NA	1.10	0.00	Plastic seal	0.84	0.67
16	3	Matas Striber	Supplement	J	NA	MC	150	ml	Light grey	23.60	23.67	0.06	0.00	NA	0.45	0.00	21.72	NA	NA	NA	NA	1.10	0.00	Plastic seal	0.84	0.67
16	4	Matas Striber	Supplement	J	NA	MC	150	ml	Light grey	23.67	23.67	0.06	0.00	NA	0.45	0.00	21.72	NA	NA	NA	NA	1.10	0.00	Plastic seal	0.84	0.67
16	5	Matas Striber	Supplement	J	NA	MC	150	ml	Light grey	25.17	23.67	0.06	1.50	NA	0.45	0.01	21.72	NA	NA	NA	NA	1.10	0.00	Plastic seal	0.84	0.67
16	6	Matas Striber	Supplement	J	NA	MC	150	ml	Light grey	23.00	23.00	0.00	0.00	NA	0.45	0.00	21.90	NA	NA	NA	NA	1.10	0.00	NA	NA	NA
16	7	Matas Striber	Supplement	J	NA	MC	150	ml	Light grey	23.00	23.00	0.00	0.00	NA	0.45	0.00	21.90	NA	NA	NA	NA	1.10	0.00	NA	NA	NA
16	8	Matas Striber	Supplement	J	NA	MC	150	ml	Light grey	23.00	23.00	0.00	0.00	NA	0.45	0.00	21.90	NA	NA	NA	NA	1.10	0.00	NA	NA	NA
16	9	Matas Striber	Supplement	J	NA	MC	150	ml	Light grey	23.00	23.00	0.00	0.00	NA	0.45	0.00	21.90	NA	NA	NA	NA	1.10	0.00	NA	NA	NA
16	10	Matas Striber	Supplement	J	NA	MC	150	ml	Light grey	23.00	23.00	0.00	0.00	NA	0.45	0.00	21.90	NA	NA	NA	NA	1.10	0.00	NA	NA	NA
16	11	Matas Striber	Supplement	J	NA	MC	150	ml	Light grey	23.00	23.00	0.00	0.00	NA	0.45	0.00	21.90	NA	NA	NA	NA	1.10	0.00	NA	NA	NA
17	1	Matas Striber	Supplement	J	SCA	NA	110	ml	Light grey	21.90	21.87	0.06	0.03	NA	0.74	0.00	17.00	3.23	0.06	NA	NA	0.77	0.06	Plastic seal	0.87	2.14
17	2	Matas Striber	Supplement	J	SCA	NA	110	ml	Light grey	21.90	21.87	0.06	0.03	NA	0.74	0.00	17.00	3.23	0.06	NA	NA	0.77	0.06	Plastic seal	0.87	2.14
17	3	Matas Striber	Supplement	J	SCA	NA	110	ml	Light grey	21.80	21.87	0.06	0.00	NA	0.74	0.00	17.00	3.23	0.06	NA	NA	0.77	0.06	Plastic seal	0.87	2.14
17	4	Matas Striber	Supplement	J	SCA	NA	110	ml	Light grey	21.87	21.87	0.06	0.00	NA	0.74	0.00	17.00	3.23	0.06	NA	NA	0.77	0.06	Plastic seal	0.87	2.14
17	5	Matas Striber	Supplement	J	SCA	NA	110	ml	Light grey	21.87	21.87	0.06	0.00	NA	0.74	0.00	17.00	3.23	0.06	NA	NA	0.77	0.06	Plastic seal	0.87	2.14
17	6	Matas Striber	Supplement	J	SCA	NA	110	ml	Light grey	21.87	21.87	0.06	0.00	NA	0.74	0.00	17.00	3.23	0.06	NA	NA	0.77	0.06	Plastic seal	0.87	2.14
17	7	Matas Striber	Supplement	J	SCA	NA	110	ml	Light grey	21.87	21.87	0.06	0.00	NA	0.74	0.00	17.00	3.23	0.06	NA	NA	0.77	0.06	Plastic seal	0.87	2.14
17	8	Matas Striber	Supplement	J	SCA	NA	110	ml	Light grey	21.87	21.87	0.06	0.00	NA	0.74	0.00	17.00	3.23	0.06	NA	NA	0.77	0.06	Plastic seal	0.87	2.14
17	9	Matas Striber	Supplement	J	SCA	NA	110	ml	Light grey	28.30	21.87	0.06	6.43	NA	0.74	0.06	17.00	3.23	0.06	NA	NA	0.77	0.06	Plastic seal	0.87	2.14
17	10	Matas Striber	Supplement	J	SCA	NA	110	ml	Light grey	21.20	21.20	0.00	0.00	NA	0.74	0.00	17.20	3.23	0.06	NA	NA	0.77	0.06	NA	NA	NA
17	11	Matas Striber	Supplement	J	SCA	NA	110	ml	Light grey	21.20	21.20	0.00	0.00	NA	0.74	0.00	17.20	3.23	0.06	NA	NA	0.77	0.06	NA	NA	NA
17	12	Matas Striber	Supplement	J	SCA	NA	110	ml	Light grey	21.20	21.20	0.00	0.00	NA	0.74	0.00	17.20	3.23	0.06	NA	NA	0.77	0.06	NA	NA	NA
17	13	Matas Striber	Supplement	J	SCA	NA	110	ml	Light grey	21.20	21.20	0.00	0.00	NA	0.74	0.00	17.20	3.23	0.06	NA	NA	0.77	0.06	NA	NA	NA
17	14	Matas Striber	Supplement	J	SCA	NA	110	ml	Light grey	21.20	21.20	0.00	0.00	NA	0.74	0.00	17.20	3.23	0.06	NA	NA	0.77	0.06	NA	NA	NA
17	15	Matas Striber	Supplement	J	SCA	NA	110	ml	Light grey	21.20	21.20	0.00	0.00	NA	0.74	0.00	17.20	3.23	0.06	NA	NA	0.77	0.06	NA	NA	NA
17	16	Matas Striber	Supplement	J	SCA	NA	110	ml	Light grey	21.20	21.20	0.00	0.00	NA	0.74	0.00	17.20	3.23	0.06	NA	NA	0.77	0.06	NA	NA	NA
17	17	Matas Striber	Supplement	J	SCA	NA	110	ml	Light grey	21.20	21.20	0.00	0.00	NA	0.74	0.00	17.20	3.23	0.06	NA	NA	0.77	0.06	NA	NA	NA
17	18	Matas Striber	Supplement	J	SCA	NA	110	ml	Light grey	21.20	21.20	0.00	0.00	NA	0.74	0.00	17.20	3.23	0.06	NA	NA	0.77	0.06	NA	NA	NA
17	19	Matas Striber	Supplement	J	SCA	NA	110	ml	Light grey	21.20	21.20	0.00	0.00	NA	0.74	0.00	17.20	3.23	0.06	NA	NA	0.77	0.06	NA	NA	NA
17	20	Matas Striber	Supplement	J	SCA	NA	110	ml	Light grey	21.20	21.20	0.00	0.00	NA	0.74	0.00	17.20	3.23	0.06	NA	NA	0.77	0.06	NA	NA	NA
17	21	Matas Striber	Supplement	J	SCA	NA	110	ml	Light grey	21.20	21.20	0.00	0.00	NA	0.74	0.00	17.20	3.23	0.06	NA	NA	0.77	0.06	NA	NA	NA
17	22	Matas Striber	Supplement	J	SCA	NA	110	ml	Light grey	21.20	21.20	0.00	0.00	NA	0.74	0.00	17.20	3.23	0.06	NA	NA	0.77	0.06	NA	NA	NA
17	23	Matas Striber	Supplement	J	SCA	NA	110	ml	Light grey	21.20	21.20	0.00	0.00	NA	0.74	0.00	17.20	3.23	0.06	NA	NA	0.77	0.06	NA	NA	NA
17	24	Matas Striber	Supplement	J	SCA	NA	110	ml	Light grey	21.20	21.20	0.00	0.00	NA	0.74	0.00	17.20	3.23	0.06	NA	NA	0.77	0.06	NA	NA	NA
17	25	Matas Striber	Supplement	J	SCA	NA	110	ml	Light grey	21.20	21.20	0.00	0.00	NA	0.74	0.00	17.20	3.23	0.06	NA	NA	0.77	0.06	NA	NA	NA
17	26	Matas Striber	Supplement	J	SCA	NA	110	ml	Light grey	21.20	21.20	0.00	0.00	NA	0.74	0.00	17.20	3.23	0.06	NA	NA	0.77	0.06	NA	NA	NA
17	27	Matas Striber	Supplement	J	SCA	NA	110	ml	Light grey	21.20	21.20	0.00	0.00	NA	0.74	0.00	17.20	3.23	0.06	NA	NA	0.77	0.06	NA	NA	NA
17	28	Matas Striber	Supplement	J	SCA	NA	110	ml	Light grey	21.20	21.20	0.00	0.00	NA	0.74	0.00	17.20	3.23	0.06	NA	NA	0.77	0.06	NA	NA	NA
17	29	Matas Striber	Supplement	J	SCA	NA	110	ml	Light grey	21.20	21.20	0.00	0.00	NA	0.74	0.00	17.20	3.23	0.06	NA	NA	0.77	0.06	NA	NA	NA
17	30	Matas Striber	Supplement	J	SCA	NA	110	ml	Light grey	21.20	21.20	0.00	0.00	NA	0.74	0.00	17.20	3.23	0.06	NA	NA	0.77	0.06	NA	NA	NA
17	31	Matas Striber	Supplement	J	SCA	NA	110	ml	Light grey	21.20	21.20	0.00	0.00	NA	0.74	0.00	17.20	3.23	0.06	NA	NA	0.77	0.06	NA	NA	NA
17	32	Matas Striber	Supplement	J	SCA	NA	110	ml	Light grey	21.20	21.20	0.00	0.00	NA	0.74	0.00	17.20	3.23	0.06	NA	NA	0.77	0.06	NA	NA	NA
17	33	Matas Striber	Supplement	J	SCA	NA	110	ml	Light grey	21.20	21.20	0.00	0.00	NA	0.74	0.00	17.20	3.23	0.06	NA	NA	0.77	0.06	NA	NA	NA
17	34	Matas Striber	Supplement	J	SCA	NA	110	ml	Light grey	21.20	21.20	0.00	0.00	NA	0.74	0.00	17.20	3.23	0.06	NA	NA	0.77	0.06	NA	NA	NA
17	35	Matas Striber	Supplement	J	SCA	NA	110	ml	Light grey	21.20	21.20	0.00	0.00	NA	0.74	0.00	17.20	3.23	0.06	NA	NA	0.77	0.06	NA	NA	NA
17	36	Matas Striber	Supplement	J	SCA	NA	110	ml	Light grey	21.20	21.20	0.00	0.00	NA	0.74	0.00	17.20	3.23	0.06	NA	NA	0.77	0.06	NA	NA	NA
17	37	Matas Striber	Supplement	J	SCA	NA	110	ml	Light grey	21.20	21.20	0.00	0.00	NA	0.74	0.00	17.20	3.23	0.06	NA	NA	0.77	0.06	NA	NA	NA
17	38	Matas Striber	Supplement	J	SCA	NA	110	ml	Light grey	21.20	21.20	0.00	0.00	NA	0.74	0.00	17.20	3.23	0.06	NA	NA	0.77	0.06	NA	NA	NA
17	39	Matas Striber	Supplement	J	SCA	NA	110	ml	Light grey	21.20	21.20	0.00	0.00	NA	0.74	0.00	17.20	3.23	0.06	NA	NA	0.77	0.06	NA	NA	NA
17	40	Matas Striber	Supplement	J	SCA	NA	110	ml	Light grey	21.20	21.20	0.00	0.00	NA	0.74	0.00	17.20	3.23	0.06	NA	NA	0.77	0.06	NA	NA	NA
17	41	Matas Striber	Supplement	J	SCA	NA	110	ml	Light grey	21.20	21.20	0.00	0.00	NA	0.74	0.00	17.20	3.23	0.06	NA	NA	0.77	0.06	NA	NA	NA
17	42	Matas Striber	Supplement	J	SCA	NA	110	ml	Light grey	21.20	21.20	0.00	0.00	NA	0.74	0.00	17.20	3.23	0.06	NA	NA	0.77	0.06	NA	NA	NA
17	43	Matas Striber	Supplement	J	SCA	NA	110	ml	Light grey	21.20	21.20	0.00	0.00	NA	0.74	0.00	17.20	3.23	0.06	NA	NA	0.77	0.06	NA	NA	NA
17	44	Matas Striber	Supplement	J	SCA	NA	110	ml	Light grey	21.20	21.20	0.00	0.00	NA	0.74	0.00	17.20	3.23	0.06	NA	NA	0.77	0.06	NA	NA	NA
17	45	Matas Striber	Supplement	J	SCA	NA	110	ml	Light grey	21.20	21.20	0.00	0.00	NA	0.74	0.00	17.20	3.23	0.06	NA	NA	0.77	0.06	NA	NA	NA
17	46	Matas Striber	Supplement	J	SCA	NA	110	ml	Light grey	21.20	21.20	0.00	0.00	NA	0.74	0.00	17.20	3.23	0.06	NA	NA	0.77	0.06	NA	NA	NA
17	47	Matas Striber	Supplement	J	SCA	NA	110	ml	Light grey	21.20	21.20	0.00	0.00	NA	0.74	0.00	17.20	3.23	0.06	NA	NA	0.77	0.06	NA	NA	NA
17	48	Matas Striber	Supplement	J	SCA	NA	110	ml	Light grey	21.20	21.20	0.00	0.00	NA	0.74	0.00	17.20	3.23	0.06	NA	NA	0.77	0.06	NA	NA	NA
17	49	Matas Striber	Supplement	J	SCA	NA	110	ml	Light grey	21.20	21.20	0.00	0.00	NA	0.74	0.00	17.20	3.23	0.06	NA	NA	0.77	0.06	NA	NA	NA
17	50	Matas Striber	Supplement	J	SCA	NA	110	ml	Light grey	21.20	21.20	0.00	0.00	NA	0.74	0.00	17.20	3.23	0.06	NA	NA	0.77	0.06	NA	NA	NA
17	51	Matas Striber	Supplement	J	SCA	NA	110	ml	Light grey	21.20	21.20	0.00	0.00	NA	0.74	0.00	17.20	3.23	0.06	NA	NA	0.77	0.06	NA	NA	NA
17	52	Matas Striber	Supplement	J	SCA	NA	110	ml	Light grey	21.20	21.20	0.00	0.00	NA	0.74	0.00	17.20	3.23	0.06	NA	NA	0.77	0.06	NA	NA	NA
17	53	Matas Striber	Supplement	J	SCA	NA	110	ml	Light grey	21.20	21.20	0.00	0.00	NA	0.74	0.00	17.20	3.23	0.06	NA	NA	0.77	0.06	NA	NA	NA
17	54	Matas Striber	Supplement	J	SCA	NA	110	ml	Light grey	21.20	21.20	0.00	0.00	NA	0.74	0.00	17.20	3.23	0.06	NA	NA	0.77	0.06	NA	NA	NA
17	55	Matas Striber	Supplement	J	SCA	NA	110	ml	Light grey	21.20	21.20	0.00	0.00	NA	0.74	0.00	17.20	3.23	0.06	NA	NA	0.77	0.06	NA	NA	NA
17	56	Matas Striber	Supplement	J	SCA	NA	110	ml	Light grey	21.20	21.20	0.00	0.00	NA	0.74	0.00	17.20	3.23	0.06	NA	NA	0.77	0.06	NA	NA	NA
17	57	Matas Striber	Supplement	J	SCA	NA	110	ml	Light grey	21.20	21.20	0.00	0.00	NA	0.74	0.00	17.20	3.23	0.06	NA	NA	0.77	0.06	NA	NA	NA
17	58	Matas Striber	Supplement	J	SCA	NA	110	ml	Light grey	21.20	21.20	0.00	0.00	NA	0.74	0.00	17.20	3.23	0.06	NA	NA	0.77	0.06	NA	NA	NA
17	59	Matas Striber	Supplement	J	SCA	NA	110	ml	Light grey	21.20	21.20	0.00	0.00	NA	0.74	0.00	17.20	3.23	0.06	NA	NA	0.77	0.06	NA	NA	NA
17	60	Matas Striber	Supplement	J	SCA	NA	110	ml	Light grey	21.20	21.20	0.00	0.00	NA	0.74	0.00	17.20	3.23	0.06	NA	NA	0.77	0.06	NA	NA	NA
17	61	Matas Striber	Supplement	J	SCA	NA	110	ml	Light grey	21.20	21.20	0.00	0.00	NA	0.74	0.00	17.20	3.23	0.06	NA	NA	0.77	0.06	NA	NA	NA
17	62	Matas Striber	Supplement	J	SCA	NA	110	ml	Light grey	21.20	21.20	0.00	0.00	NA	0.74	0.00	17.20	3.23	0.06	NA	NA	0.77	0.06	NA	NA	NA
17	63	Matas Striber	Supplement	J	SCA	NA	110	ml	Light grey	21.20	21.20	0.00	0.00	NA	0.74	0.00	17.20	3.23	0.06	NA	NA	0.77	0.06	NA	NA	NA
17	64	Matas Striber	Supplement	J	SCA	NA	110	ml	Light grey	21.20	21.20	0.00	0.00	NA	0.74	0.00	17.20	3.23	0.06	NA	NA	0.77	0.06	NA	NA	NA
17	65	Matas Striber	Supplement	J	SCA	NA	110	ml	Light grey	21.20	21.20	0.00	0.00	NA	0.74	0.00	17.20	3.23	0.06	NA	NA	0.77	0.06	NA	NA	NA
17	66	Matas Striber	Supplement	J	SCA	NA	110	ml	Light grey	21.20	21.20	0.00	0.00	NA	0.74	0.00	17.20	3.23	0.06	NA	NA	0.77	0.06	NA	NA	NA
17	67	Matas Striber	Supplement	J	SCA	NA	110	ml	Light grey	21.20	21.20	0.00	0.00	NA	0.74	0.00	17.20	3.23	0.06	NA	NA	0.77	0.06	NA	NA	NA
17	68	Matas Striber	Supplement	J	SCA	NA	110	ml	Light grey	21.20	21.20	0.00	0.00	NA	0.74	0.00	17.20	3.23	0.06	NA	NA	0.77	0.06	NA	NA	NA
17	69	Matas Striber	Supplement	J	SCA	NA	110	ml	Light grey	21.20	21.20	0.00	0.00	NA	0.74	0.00	17.20	3.23	0.06	NA	NA	0.77	0.06	NA	NA	NA
17	70	Matas Striber	Supplement	J	SCA	NA	110	ml	Light grey	21.20	21.20	0.00	0.00	NA	0.74	0.00	17.20	3.23	0.06	NA	NA	0.77	0.06	NA	NA	NA
17	71	Matas Striber	Supplement	J	SCA	NA	110	ml	Light grey	21.20	21.20	0.00	0.00	NA	0.74	0.00	17.20	3.23	0.06	NA	NA	0.77	0.06	NA	NA	NA
17	72	Matas Striber	Supplement	J	SCA	NA	110	ml	Light grey	21.20	21.20	0.00	0.00	NA	0.74	0.00	17.20	3.23	0.06	NA	NA	0.77	0.06	NA	NA	NA
17	73	Matas Striber	Supplement	J	SCA	NA	110	ml	Light grey	21.20	21.20	0.00	0.00	NA	0.74	0.00	17.20	3.23	0.06	NA	NA	0.77	0.06	NA	NA	NA
17	74	Matas Striber	Supplement	J	SCA	NA	110	ml	Light grey	21.20	21.20	0.00	0.00	NA	0.74	0.00	17.20	3.23	0.06	NA	NA	0.77	0.06	NA	NA	NA
17	75	Matas Striber	Supplement	J	SCA	NA	110	ml	Light grey	21.20	21.20	0.00	0.00	NA	0.74	0.00	17.20	3.23	0.06	NA	NA	0.77	0.06	NA	NA	NA
18	1	Matas Striber	Supplement	J	NA	MC	110	ml	Light grey	18.63	17.97	0.00	0.67	0.67	0.00	0.01	17.20	NA	NA	NA	NA	0.77	0.00	NA	NA	NA
18	2	Matas Striber	Supplement	J	NA	MC	110	ml	Light grey	18.63	17.97	0.00	0.67	0.67	0.00	0.01	17.20	NA	NA	NA	NA	0.77	0.00	NA	NA	NA
18	3	Matas Striber	Supplement	J	NA	MC	110	ml	Light grey	18.63	17.97	0.00	0.67	0.67	0.00	0.01	17.20	NA	NA	NA	NA	0.77	0.00	NA	NA	NA
18	4	Matas Striber	Supplement	J	NA	MC	110	ml	Light grey	18.63	17.97	0.00	0.67	0.67	0.00	0.01	17.20	NA	NA	NA	NA	0.77	0.00	NA	NA	NA
18	5	Matas Striber	Supplement	J	NA	MC	110	ml	Light grey	18.63	17.97	0.00	0.67	0.67	0.00	0.01	17.20	NA	NA	NA	NA	0.77	0.00	NA	NA	NA
18	6	Matas Striber	Supplement	J	NA	MC	110	ml	Light grey	18.63	17.97	0.00	0.67	0.67	0.00	0.01	17.20	NA	NA	NA	NA	0.77	0.00	NA	NA	NA
18	7	Matas Striber	Supplement	J	NA	MC	110	ml	Light grey	18.63	17.97	0.00	0.67	0.67	0.00	0.01	17.20	NA	NA	NA	NA	0.77	0.00	NA	NA	NA
19	1	Matas Striber	Supplement	J	NA	MC	75	ml	Light grey	16.00	15.83	0.15	0.17	NA	0.03	0.00	14.53	NA	NA	NA	NA	0.63	0.00	Plastic seal	0.67	0.05
19	2	Matas Striber	Supplement	J	NA	MC	75	ml	Light grey	15.80	15.83	0.15	0.00	NA	0.03	0.00	14.53	NA	NA	NA	NA	0.63	0.00	Plastic seal	0.67	0.05
19	3	Matas Striber	Supplement	J	NA	MC	75	ml	Light grey	15.70	15.83	0.15	0.00	NA	0.03	0.00	14.53	NA	NA	NA	NA	0.63	0.00	Plastic seal	0.67	0.05
19	4	Matas Striber	Supplement	J	NA	MC	75	ml	Light grey	15.83	15.83	0.15	0.00	NA	0.03	0.00	14.53	NA	NA	NA	NA	0.63	0.00	Plastic seal	0.67	0.05
19	5	Matas Striber	Supplement	J	NA	MC	75	ml	Light grey	15.30	15.17	0.12	0.13	NA	0.03	0.00	14.53	NA	NA	NA	NA	0.63	0.00	NA	NA	NA
19	6	Matas Striber	Supplement	J	NA	MC	75	ml	Light grey	15.10	15.17	0.12	0.00	NA	0.03	0.00	14.53	NA	NA	NA	NA	0.63	0.00	NA	NA	NA
19	7	Matas Striber	Supplement	J	NA	MC	75	ml	Light grey	15.10	15.17	0.12	0.00	NA	0.03	0.00	14.53	NA	NA	NA	NA	0.63	0.00	NA	NA	NA
19	8	Matas Striber	Supplement	J	NA	MC	75	ml	Light grey	15.17	15.17	0.12	0.00	NA	0.03	0.00	14.53	NA	NA	NA	NA	0.63	0.00	NA	NA	NA
19	9	Matas Striber	Supplement	J	NA	MC	75	ml	Light grey	15.17	15.17	0.12	0.00	NA	0.03	0.00	14.53	NA	NA	NA	NA	0.63	0.00	NA	NA	NA
19	10	Matas Striber	Supplement	J	NA	MC	75	ml	Light grey	15.17	15.17	0.12	0.00	NA	0.03	0.00	14.53	NA	NA	NA	NA	0.63	0.00	NA	NA	NA
19	11	Matas Striber	Supplement	J	NA	MC	75	ml	Light grey	15.17	15.17	0.12	0.00	NA	0.03	0.00	14.53	NA	NA	NA	NA	0.63	0.00	NA	NA	NA
19	12	Matas Striber	Supplement	J	NA	MC	75	ml	Light grey	15.17	15.17	0.12	0.00	NA	0.03	0.00	14.53	NA	NA	NA	NA	0.63	0.00	NA	NA	NA
19	13	Matas Striber	Supplement	J	NA	MC	75	ml	Light grey	15.17	15.17	0.12	0.00	NA	0.03	0.00	14.53	NA	NA	NA	NA	0.63	0.00	NA	NA	NA
19	14	Matas Striber	Supplement	J	NA	MC	75	ml	Light grey	15.17	15.17	0.12	0.00	NA	0.03	0.00	14.53	NA	NA	NA	NA	0.63	0.00	NA	NA	NA
19	15	Matas Striber	Supplement	J	NA	MC	75	ml	Light grey	15.17	15.17	0.12	0.00	NA	0.03	0.00	14.53	NA	NA	NA	NA	0.63	0.00	NA	NA	NA
19	16	Matas Striber	Supplement	J	NA	MC	75	ml	Light grey	15.17	15.17	0.12	0.00	NA	0.03	0.00	14.53	NA	NA	NA	NA	0.63	0.00	NA	NA	NA
19	17	Matas Striber	Supplement	J	NA	MC	75	ml	Light grey	15.17	15.17	0.12	0.00	NA	0.03	0.00	14.53	NA	NA	NA	NA	0.63	0.00	NA	NA	NA
19	18	Matas Striber	Supplement	J	NA	MC	75	ml	Light grey	15.17	15.17	0.12	0.00	NA	0.03	0.00	14.53	NA	NA	NA	NA	0.63	0.00	NA	NA	NA
19	19	Matas Striber	Supplement	J	NA	MC	75	ml	Light grey	15.17	15.17	0.12	0.00	NA	0.03	0.00	14.53	NA	NA	NA	NA	0.63	0.00	NA	NA	NA
19	20	Matas Striber	Supplement	J	NA	MC	75	ml	Light grey	15.17	15.17	0.12	0.00	NA	0.03	0.00	14.53	NA	NA	NA	NA	0.63	0.00	NA	NA	NA
19	21	Matas Striber	Supplement	J	NA	MC	75	ml	Light grey	15.17	15.17	0.12	0.00	NA	0.03	0.00	14.53	NA	NA	NA	NA	0.63	0.00	NA	NA	NA
19	22	Matas Striber	Supplement	J	NA	MC	75	ml	Light grey	15.17	15.17	0.12	0.00	NA	0.03	0.00	14.53	NA	NA	NA	NA	0.63	0.00	NA	NA	NA
19	23	Matas Striber	Supplement	J	NA	MC	75	ml	Light grey	15.17	15.17	0.12	0.00	NA	0.03	0.00	14.53	NA	NA	NA	NA	0.63	0.00	NA	NA	NA
19	24	Matas Striber	Supplement	J	NA	MC	75	ml	Light grey	15.17	15.17	0.12	0.00	NA	0.03	0.00	14.53	NA	NA	NA	NA	0.63	0.00	NA	NA	NA
19	25	Matas Striber	Supplement	J	NA	MC	75	ml	Light grey	15.17	15.17	0.12	0.00	NA	0.03	0.00	14.53	NA	NA	NA	NA	0.63	0.00	NA	NA	NA
19	26	Matas Striber	Supplement	J	NA	MC	75	ml	Light grey	15.17	15.17	0.12	0.00	NA	0.03	0.00	14.53	NA	NA	NA	NA	0.63	0.00	NA	NA	NA
19	27	Matas Striber	Supplement	J	NA	MC	75	ml	Light grey	15.17	15.17	0.12	0.00	NA	0.03	0.00	14.53	NA	NA	NA	NA	0.63	0.00	NA	NA	NA
19	28	Matas Striber	Supplement	J	NA	MC	75	ml	Light grey	15.17	15.17	0.12	0.00	NA	0.03	0.00	14.53	NA	NA	NA	NA	0.63	0.00	NA	NA	NA
19	29	Matas Striber	Supplement	J	NA	MC	75	ml	Light grey	15.17	15.17	0.12	0.00	NA	0.03	0.00	14.53	NA	NA	NA	NA	0.63	0.00	NA	NA	NA
19	30	Matas Striber	Supplement	J	NA	MC	75	ml	Light grey	15.17	15.17	0.12	0.00	NA	0.03	0.00	14.53	NA	NA	NA	NA	0.63	0.00	NA	NA	NA
19	31	Matas Striber	Supplement	J	NA	MC	75	ml	Light grey	15.17	15.17	0.12	0.00	NA	0.03	0.00	14.53	NA	NA	NA	NA	0.63	0.00	NA	NA	NA
19	32	Matas Striber	Supplement	J	NA	MC	75	ml	Light grey	15.17	15.17	0.12	0.00	NA	0.03	0.00	14.53	NA	NA	NA	NA	0.63	0.00	NA	NA	NA
19	33	Matas Striber	Supplement	J	NA	MC	75	ml	Light grey	15.17	15.17	0.12	0.00	NA	0.03	0.00	14.53	NA	NA	NA	NA	0.63	0.00	NA	NA	NA
19	34	Matas Striber	Supplement	J	NA	MC	75	ml	Light grey	15.17	15.17	0.12	0.00	NA	0.03	0.00	14.53	NA	NA	NA	NA	0.63	0.00	NA	NA	NA
19	35	Matas Striber	Supplement	J	NA	MC	75	ml	Light grey	15.17	15.17	0.12	0.00	NA	0.03	0.00	14.53	NA	NA	NA	NA	0.63	0.00	NA	NA	NA
19	36	Matas Striber	Supplement	J	NA	MC	75	ml	Light grey	15.17	15.17	0.12	0.00	NA	0.03	0.00	14.53	NA	NA	NA	NA	0.63	0.00	NA	NA	NA
19	37	Matas Striber	Supplement	J	NA	MC	75	ml	Light grey	15.17	15.17	0.12	0.00	NA	0.03	0.00	14.53	NA	NA	NA	NA	0.63	0.00	NA	NA	NA
19	38	Matas Striber	Supplement	J	NA	MC	75	ml	Light grey	15.17	15.17	0.12	0.00	NA	0.03	0.00	14.53	NA	NA	NA	NA	0.63	0.00	NA	NA	NA
19	39	Matas Striber	Supplement	J	NA	MC	75	ml	Light grey	15.17	15.17	0.12	0.00	NA	0.03	0.00	14.53	NA	NA	NA	NA	0.63	0.00	NA	NA	NA
19	40	Matas Striber	Supplement	J	NA	MC	75	ml	Light grey	15.17	15.17	0.12	0.00	NA	0.03	0.00	14.53	NA	NA	NA	NA	0.63	0.00	NA	NA	NA
19	41	Matas Striber	Supplement	J	NA	MC	75	ml	Light grey	15.17	15.17	0.12	0.00	NA	0.03	0.00	14.53	NA	NA	NA	NA	0.63	0.00	NA	NA	NA
19	42	Matas Striber	Supplement	J	NA	MC	75	ml	Light grey	15.17	15.17	0.12	0.00	NA	0.03	0.00	14.53	NA	NA	NA	NA	0.63	0.00	NA	NA	NA
19	43	Matas Striber	Supplement	J	NA	MC	75	ml	Light grey	15.17	15.17	0.12	0.00	NA	0.03	0.00	14.53	NA	NA	NA	NA	0.63	0.00	NA	NA	NA
19	44	Matas Striber	Supplement	J	NA	MC	75	ml	Light grey	15.17	15.17	0.12	0.00	NA	0.03	0.00	14.53	NA	NA	NA	NA	0.63	0.00	NA	NA	NA
19	45	Matas Striber	Supplement	J	NA	MC	75	ml	Light grey	15.17	15.17	0.12	0.00	NA	0.03	0.00	14.53	NA	NA	NA	NA	0.63	0.00	NA	NA	NA
19	46	Matas Striber	Supplement	J	NA	MC	75	ml	Light grey	15.17	15.17	0.12	0.00	NA	0.03	0.00	14.53	NA	NA	NA	NA	0.63	0.00	NA	NA	NA
19	47	Matas Striber	Supplement	J	NA	MC	75	ml	Light grey	15.17	15.17	0.12	0.00	NA	0.03	0.00	14.53	NA	NA	NA	NA	0.63	0.00	NA	NA	NA
19	48	Matas Striber	Supplement	J	NA	MC	75	ml	Light grey	15.17	15.17	0.12	0.00	NA	0.03	0.00	14.53	NA	NA	NA	NA	0.63	0.00	NA	NA	NA
19	49	Matas Striber	Supplement	J	NA	MC	75	ml	Light grey	15.17	15.17	0.12	0.00	NA	0.03	0.00	14.53	NA	NA	NA	NA	0.63	0.00	NA	NA	NA
19	50	Matas Striber	Supplement	J	NA	MC	75	ml	Light grey	15.17	15.17	0.12	0.00	NA	0.03	0.00	14.53	NA	NA	NA	NA	0.63	0.00	NA	NA	NA
19	51	Matas Striber	Supplement	J	NA	MC	75	ml	Light grey	15.17	15.17	0.12	0.00	NA	0.03	0.00	14.53	NA	NA	NA	NA	0.63	0.00	NA	NA	NA
19	52	Matas Striber	Supplement	J	NA	MC	75	ml	Light grey	15.17	15.17	0.12	0.00	NA	0.03	0.00	14.53	NA	NA	NA	NA	0.63	0.00	NA	NA	NA
20	1	Matas Striber	Supplement	J	SCA	NA	75	ml	Light grey	18.30	18.20	0.10	0.10	NA	0.01	0.00	14.54	2.37	0.06	NA	NA	0.63	0.12	Plastic seal	0.67	0.02
20	2	Matas Striber	Supplement	J	SCA	NA	75	ml	Light grey	18.20	18.20	0.10	0.00	NA	0.01	0.00	14.54	2.37	0.06	NA	NA	0.63	0.12	Plastic seal	0.67	0.02
20	3	Matas Striber	Supplement	J	SCA	NA	75	ml	Light grey	18.10	18.20	0.10	0.00	NA	0.01	0.00	14.54	2.37	0.06	NA	NA	0.63	0.12	Plastic seal	0.67	0.02
20	4	Matas Striber	Supplement	J	SCA	NA	75	ml	Light grey	18.20	18.20	0.10	0.00	NA	0.01	0.00	14.54	2.37	0.06	NA	NA	0.63	0.12	Plastic seal	0.67	0.02
20	5	Matas Striber	Supplement	J	SCA	NA	75	ml	Light grey	18.20	18.20	0.10	0.00	NA	0.01	0.00	14.54	2.37	0.06	NA	NA	0.63	0.12	Plastic seal	0.67	0.02
20	6	Matas Striber	Supplement	J	SCA	NA	75	ml	Light grey	18.20	18.20	0.10	0.00	NA	0.01	0.00	14.54	2.37	0.06	NA	NA	0.63	0.12	Plastic seal	0.67	0.02
20	7	Matas Striber	Supplement	J	SCA	NA	75	ml	Light grey	18.20	18.20	0.10	0.00	NA	0.01	0.00	14.54	2.37	0.06	NA	NA	0.63	0.12	Plastic seal	0.67	0.02
20	8	Matas Striber	Supplement	J	SCA	NA	75	ml	Light grey	18.20	18.20	0.10	0.00	NA	0.01	0.00	14.54	2.37	0.06	NA	NA	0.63	0.12	Plastic seal	0.67	0.02
20	9	Matas Striber	Supplement	J	SCA	NA	75	ml	Light grey	18.20	18.20	0.10	0.00	NA	0.01	0.00	14.54	2.37	0.06	NA	NA	0.63	0.12	Plastic seal	0.67	0.02
20	10	Matas Striber	Supplement	J	SCA	NA	75	ml	Light grey	18.20	18.20	0.10	0.00	NA	0.01	0.00	14.54	2.37	0.06	NA	NA	0.63	0.12	Plastic seal	0.67	0.02
20	11	Matas Striber	Supplement	J	SCA	NA	75	ml	Light grey	18.20	18.20	0.10	0.00	NA	0.01	0.00	14.54	2.37	0.06	NA	NA	0.63	0.12	Plastic seal	0.67	0.02
20	12	Matas Striber	Supplement	J	SCA	NA	75	ml	Light grey	18.20	18.20	0.10	0.00	NA	0.01	0.00	14.54	2.37	0.06	NA	NA	0.63	0.12	Plastic seal	0.67	0.02
20	13	Matas Striber	Supplement	J	SCA	NA	75	ml	Light grey	18.20	18.20	0.10	0.00	NA	0.01	0.00	14.54	2.37	0.06	NA	NA	0.63	0.12	Plastic seal	0.67	0.02
20	14	Matas Striber	Supplement	J	SCA	NA	75	ml	Light grey	18.20	18.20	0.10	0.00	NA	0.01	0.00	14.54	2.37	0.06	NA	NA	0.63	0.12	Plastic seal	0.67	0.02
20	15	Matas Striber	Supplement	J	SCA	NA	75	ml	Light grey	18.20	18.20	0.10	0.00	NA	0.01	0.00	14.54	2.37	0.06	NA	NA	0.63	0.12	Plastic seal	0.67	0.02
20	16	Matas Striber	Supplement	J	SCA	NA	75	ml	Light grey	18.20	18.20	0.10	0.00	NA	0.01	0.00	14.54	2.37	0.06	NA	NA	0.63	0.12	Plastic seal	0.67	0.02
20	17	Matas Striber	Supplement	J	SCA	NA	75	ml	Light grey	17.60	17.53	0.06	0.07	NA	0.01	0.00	14.54	2.37	0.06	NA	NA	0.63	0.12	NA	NA	NA
20	18	Matas Striber	Supplement	J	SCA	NA	75	ml	Light grey	17.50	17.53	0.06	0.00	NA	0.01	0.00	14.54	2.37	0.06	NA	NA	0.63	0.12	NA	NA	NA
20	19	Matas Striber	Supplement	J	SCA	NA	75	ml	Light grey	17.50	17.53	0.06	0.00	NA	0.01	0.00	14.54	2.37	0.06	NA	NA	0.63	0.12	NA	NA	NA
20	20	Matas Striber	Supplement	J	SCA	NA	75	ml	Light grey	17.53	17.53	0.06	0.00	NA	0.01	0.00	14.54	2.37	0.06	NA	NA	0.63	0.12	NA	NA	NA
20	21	Matas Striber	Supplement	J	SCA	NA	75	ml	Light grey	17.53	17.53	0.06	0.00	NA	0.01	0.00	14.54	2.37	0.06	NA	NA	0.63	0.12	NA	NA	NA
20	22	Matas Striber	Supplement	J	SCA	NA	75	ml	Light grey	17.53	17.53	0.06	0.00	NA	0.01	0.00	14.54	2.37	0.06	NA	NA	0.63	0.12	NA	NA	NA
20	23	Matas Striber	Supplement	J	SCA	NA	75	ml	Light grey	17.53	17.53	0.06	0.00	NA	0.01	0.00	14.54	2.37	0.06	NA	NA	0.63	0.12	NA	NA	NA
20	24	Matas Striber	Supplement	J	SCA	NA	75	ml	Light grey	17.53	17.53	0.06	0.00	NA	0.01	0.00	14.54	2.37	0.06	NA	NA	0.63	0.12	NA	NA	NA
20	25	Matas Striber	Supplement	J	SCA	NA	75	ml	Light grey	17.53	17.53	0.06	0.00	NA	0.01	0.00	14.54	2.37	0.06	NA	NA	0.63	0.12	NA	NA	NA
20	26	Matas Striber	Supplement	J	SCA	NA	75	ml	Light grey	17.53	17.53	0.06	0.00	NA	0.01	0.00	14.54	2.37	0.06	NA	NA	0.63	0.12	NA	NA	NA
20	27	Matas Striber	Supplement	J	SCA	NA	75	ml	Light grey	17.53	17.53	0.06	0.00	NA	0.01	0.00	14.54	2.37	0.06	NA	NA	0.63	0.12	NA	NA	NA
20	28	Matas Striber	Supplement	J	SCA	NA	75	ml	Light grey	17.53	17.53	0.06	0.00	NA	0.01	0.00	14.54	2.37	0.06	NA	NA	0.63	0.12	NA	NA	NA
20	29	Matas Striber	Supplement	J	SCA	NA	75	ml	Light grey	17.53	17.53	0.06	0.00	NA	0.01	0.00	14.54	2.37	0.06	NA	NA	0.63	0.12	NA	NA	NA
20	30	Matas Striber	Supplement	J	SCA	NA	75	ml	Light grey	17.53	17.53	0.06	0.00	NA	0.01	0.00	14.54	2.37	0.06	NA	NA	0.63	0.12	NA	NA	NA
20	31	Matas Striber	Supplement	J	SCA	NA	75	ml	Light grey	17.53	17.53	0.06	0.00	NA	0.01	0.00	14.54	2.37	0.06	NA	NA	0.63	0.12	NA	NA	NA
20	32	Matas Striber	Supplement	J	SCA	NA	75	ml	Light grey	17.53	17.53	0.06	0.00	NA	0.01	0.00	14.54	2.37	0.06	NA	NA	0.63	0.12	NA	NA	NA
20	33	Matas Striber	Supplement	J	SCA	NA	75	ml	Light grey	17.53	17.53	0.06	0.00	NA	0.01	0.00	14.54	2.37	0.06	NA	NA	0.63	0.12	NA	NA	NA
20	34	Matas Striber	Supplement	J	SCA	NA	75	ml	Light grey	17.53	17.53	0.06	0.00	NA	0.01	0.00	14.54	2.37	0.06	NA	NA	0.63	0.12	NA	NA	NA
20	35	Matas Striber	Supplement	J	SCA	NA	75	ml	Light grey	17.53	17.53	0.06	0.00	NA	0.01	0.00	14.54	2.37	0.06	NA	NA	0.63	0.12	NA	NA	NA
20	36	Matas Striber	Supplement	J	SCA	NA	75	ml	Light grey	17.53	17.53	0.06	0.00	NA	0.01	0.00	14.54	2.37	0.06	NA	NA	0.63	0.12	NA	NA	NA
20	37	Matas Striber	Supplement	J	SCA	NA	75	ml	Light grey	17.53	17.53	0.06	0.00	NA	0.01	0.00	14.54	2.37	0.06	NA	NA	0.63	0.12	NA	NA	NA
20	38	Matas Striber	Supplement	J	SCA	NA	75	ml	Light grey	17.53	17.53	0.06	0.00	NA	0.01	0.00	14.54	2.37	0.06	NA	NA	0.63	0.12	NA	NA	NA
20	39	Matas Striber	Supplement	J	SCA	NA	75	ml	Light grey	17.53	17.53	0.06	0.00	NA	0.01	0.00	14.54	2.37	0.06	NA	NA	0.63	0.12	NA	NA	NA
20	40	Matas Striber	Supplement	J	SCA	NA	75	ml	Light grey	17.53	17.53	0.06	0.00	NA	0.01	0.00	14.54	2.37	0.06	NA	NA	0.63	0.12	NA	NA	NA
20	41	Matas Striber	Supplement	J	SCA	NA	75	ml	Light grey	17.53	17.53	0.06	0.00	NA	0.01	0.00	14.54	2.37	0.06	NA	NA	0.63	0.12	NA	NA	NA
20	42	Matas Striber	Supplement	J	SCA	NA	75	ml	Light grey	17.53	17.53	0.06	0.00	NA	0.01	0.00	14.54	2.37	0.06	NA	NA	0.63	0.12	NA	NA	NA
20	43	Matas Striber	Supplement	J	SCA	NA	75	ml	Light grey	17.53	17.53	0.06	0.00	NA	0.01	0.00	14.54	2.37	0.06	NA	NA	0.63	0.12	NA	NA	NA
20	44	Matas Striber	Supplement	J	SCA	NA	75	ml	Light grey	17.53	17.53	0.06	0.00	NA	0.01	0.00	14.54	2.37	0.06	NA	NA	0.63	0.12	NA	NA	NA
20	45	Matas Striber	Supplement	J	SCA	NA	75	ml	Light grey	17.53	17.53	0.06	0.00	NA	0.01	0.00	14.54	2.37	0.06	NA	NA	0.63	0.12	NA	NA	NA
20	46	Matas Striber	Supplement	J	SCA	NA	75	ml	Light grey	17.53	17.53	0.06	0.00	NA	0.01	0.00	14.54	2.37	0.06	NA	NA	0.63	0.12	NA	NA	NA
20	47	Matas Striber	Supplement	J	SCA	NA	75	ml	Light grey	17.53	17.53	0.06	0.00	NA	0.01	0.00	14.54	2.37	0.06	NA	NA	0.63	0.12	NA	NA	NA
20	48	Matas Striber	Supplement	J	SCA	NA	75	ml	Light grey	17.53	17.53	0.06	0.00	NA	0.01	0.00	14.54	2.37	0.06	NA	NA	0.63	0.12	NA	NA	NA
20	49	Matas Striber	Supplement	J	SCA	NA	75	ml	Light grey	17.53	17.53	0.06	0.00	NA	0.01	0.00	14.54	2.37	0.06	NA	NA	0.63	0.12	NA	NA	NA
20	50	Matas Striber	Supplement	J	SCA	NA	75	ml	Light grey	17.53	17.53	0.06	0.00	NA	0.01	0.00	14.54	2.37	0.06	NA	NA	0.63	0.12	NA	NA	NA
20	51	Matas Striber	Supplement	J	SCA	NA	75	ml	Light grey	17.53	17.53	0.06	0.00	NA	0.01	0.00	14.54	2.37	0.06	NA	NA	0.63	0.12	NA	NA	NA
20	52	Matas Striber	Supplement	J	SCA	NA	75	ml	Light grey	17.53	17.53	0.06	0.00	NA	0.01	0.00	14.54	2.37	0.06	NA	NA	0.63	0.12	NA	NA	NA
20	53	Matas Striber	Supplement	J	SCA	NA	75	ml	Light grey	17.53	17.53	0.06	0.00	NA	0.01	0.00	14.54	2.37	0.06	NA	NA	0.63	0.12	NA	NA	NA
20	54	Matas Striber	Supplement	J	SCA	NA	75	ml	Light grey	17.53	17.53	0.06	0.00	NA	0.01	0.00	14.54	2.37	0.06	NA	NA	0.63	0.12	NA	NA	NA
20	55	Matas Striber	Supplement	J	SCA	NA	75	ml	Light grey	17.53	17.53	0.06	0.00	NA	0.01	0.00	14.54	2.37	0.06	NA	NA	0.63	0.12	NA	NA	NA
20	56	Matas Striber	Supplement	J	SCA	NA	75	ml	Light grey	17.53	17.53	0.06	0.00	NA	0.01	0.00	14.54	2.37	0.06	NA	NA	0.63	0.12	NA	NA	NA
20	57	Matas Striber	Supplement	J	SCA	NA	75	ml	Light grey	17.53	17.53	0.06	0.00	NA	0.01	0.00	14.54	2.37	0.06	NA	NA	0.63	0.12	NA	NA	NA
20	58	Matas Striber	Supplement	J	SCA	NA	75	ml	Light grey	17.53	17.53	0.06	0.00	NA	0.01	0.00	14.54	2.37	0.06	NA	NA	0.63	0.12	NA	NA	NA
20	59	Matas Striber	Supplement	J	SCA	NA	75	ml	Light grey	17.53	17.53	0.06	0.00	NA	0.01	0.00	14.54	2.37	0.06	NA	NA	0.63	0.12	NA	NA	NA
20	60	Matas Striber	Supplement	J	SCA	NA	75	ml	Light grey	17.53	17.53	0.06	0.00	NA	0.01	0.00	14.54	2.37	0.06	NA	NA	0.63	0.12	NA	NA	NA
20	61	Matas Striber	Supplement	J	SCA	NA	75	ml	Light grey	17.53	17.53	0.06	0.00	NA	0.01	0.00	14.54	2.37	0.06	NA	NA	0.63	0.12	NA	NA	NA
20	62	Matas Striber	Supplement	J	SCA	NA	75	ml	Light grey	17.53	17.53	0.06	0.00	NA	0.01	0.00	14.54	2.37	0.06	NA	NA	0.63	0.12	NA	NA	NA
20	63	Matas Striber	Supplement	J	SCA	NA	75	ml	Light grey	17.53	17.53	0.06	0.00	NA	0.01	0.00	14.54	2.37	0.06	NA	NA	0.63	0.12	NA	NA	NA
20	64	Matas Striber	Supplement	J	SCA	NA	75	ml	Light grey	17.53	17.53	0.06	0.00	NA	0.01	0.00	14.54	2.37	0.06	NA	NA	0.63	0.12	NA	NA	NA
20	65	Matas Striber	Supplement	J	SCA	NA	75	ml	Light grey	17.53	17.53	0.06	0.00	NA	0.01	0.00	14.54	2.37	0.06	NA	NA	0.63	0.12	NA	NA	NA
20	66	Matas Striber	Supplement	J	SCA	NA	75	ml	Light grey	17.53	17.53	0.06	0.00	NA	0.01	0.00	14.54	2.37	0.06	NA	NA	0.63	0.12	NA	NA	NA
20	67	Matas Striber	Supplement	J	SCA	NA	75	ml	Light grey	17.53	17.53	0.06	0.00	NA	0.01	0.00	14.54	2.37	0.06	NA	NA	0.63	0.12	NA	NA	NA
20	68	Matas Striber	Supplement	J	SCA	NA	75	ml	Light grey	17.53	17.53	0.06	0.00	NA	0.01	0.00	14.54	2.37	0.06	NA	NA	0.63	0.12	NA	NA	NA
20	69	Matas Striber	Supplement	J	SCA	NA	75	ml	Light grey	17.53	17.53	0.06	0.00	NA	0.01	0.00	14.54	2.37	0.06	NA	NA	0.63	0.12	NA	NA	NA
20	70	Matas Striber	Supplement	J	SCA	NA	75	ml	Light grey	17.53	17.53	0.06	0.00	NA	0.01	0.00	14.54	2.37	0.06	NA	NA	0.63	0.12	NA	NA	NA
20	71	Matas Striber	Supplement	J	SCA	NA	75	ml	Light grey	17.53	17.53	0.06	0.00	NA	0.01	0.00	14.54	2.37	0.06	NA	NA	0.63	0.12	NA	NA	NA
20	72	Matas Striber	Supplement	J	SCA	NA	75	ml	Light grey	17.53	17.53	0.06	0.00	NA	0.01	0.00	14.54	2.37	0.06	NA	NA	0.63	0.12	NA	NA	NA
20	73	Matas Striber	Supplement	J	SCA	NA	75	ml	Light grey	17.53	17.53	0.06	0.00	NA	0.01	0.00	14.54	2.37	0.06	NA	NA	0.63	0.12	NA	NA	NA
20	74	Matas Striber	Supplement	J	SCA	NA	75	ml	Light grey	17.53	17.53	0.06	0.00	NA	0.01	0.00	14.54	2.37	0.06	NA	NA	0.63	0.12	NA	NA	NA
20	75	Matas Striber	Supplement	J	SCA	NA	75	ml	Light grey	17.53	17.53	0.06	0.00	NA	0.01	0.00	14.54	2.37	0.06	NA	NA	0.63	0.12	NA	NA	NA
20	76	Matas Striber	Supplement	J	SCA	NA	75	ml	Light grey	17.53	17.53	0.06	0.00	NA	0.01	0.00	14.54	2.37	0.06	NA	NA	0.63	0.12	NA	NA	NA
20	77	Matas Striber	Supplement	J	SCA	NA	75	ml	Light grey	17.53	17.53	0.06	0.00	NA	0.01	0.00	14.54	2.37	0.06	NA	NA	0.63	0.12	NA	NA	NA
20	78	Matas Striber	Supplement	J	SCA	NA	75	ml	Light grey	17.53	17.53	0.06	0.00	NA	0.01	0.00	14.54	2.37	0.06	NA	NA	0.63	0.12	NA	NA	NA
20	79	Matas Striber	Supplement	J	SCA	NA	75	ml	Light grey	17.53	17.53	0.06	0.00	NA	0.01	0.00	14.54	2.37	0.06	NA	NA	0.63	0.12	NA	NA	NA
20	80	Matas Striber	Supplement	J	SCA	NA	75	ml	Light grey	17.53	17.53	0.06	0.00	NA	0.01	0.00	14.54	2.37	0.06	NA	NA	0.63	0.12	NA	NA	NA
20	81	Matas Striber	Supplement	J	SCA	NA	75	ml	Light grey	17.53	17.53	0.06	0.00	NA	0.01	0.00	14.54	2.37	0.06	NA	NA	0.63	0.12	NA	NA	NA
20	82	Matas Striber	Supplement	J	SCA	NA	75	ml	Light grey	17.53	17.53	0.06	0.00	NA	0.01	0.00	14.54	2.37	0.06	NA	NA	0.63	0.12	NA	NA	NA
20	83	Matas Striber	Supplement	J	SCA	NA	75	ml	Light grey	17.53	17.53	0.06	0.00	NA	0.01	0.00	14.54	2.37	0.06	NA	NA	0.63	0.12	NA	NA	NA
20	84	Matas Striber	Supplement	J	SCA	NA	75	ml	Light grey	17.53	17.53	0.06	0.00	NA	0.01	0.00	14.54	2.37	0.06	NA	NA	0.63	0.12	NA	NA	NA
20	85	Matas Striber	Supplement	J	SCA	NA	75	ml	Light grey	17.53	17.53	0.06	0.00	NA	0.01	0.00	14.54	2.37	0.06	NA	NA	0.63	0.12	NA	NA	NA
20	86	Matas Striber	Supplement	J	SCA	NA	75	ml	Light grey	17.53	17.53	0.06	0.00	NA	0.01	0.00	14.54	2.37	0.06	NA	NA	0.63	0.12	NA	NA	NA
20	87	Matas Striber	Supplement	J	SCA	NA	75	ml	Light grey	17.53	17.53	0.06	0.00	NA	0.01	0.00	14.54	2.37	0.06	NA	NA	0.63	0.12	NA	NA	NA
20	88	Matas Striber	Supplement	J	SCA	NA	75	ml	Light grey	17.53	17.53	0.06	0.00	NA	0.01	0.00	14.54	2.37	0.06	NA	NA	0.63	0.12	NA	NA	NA
20	89	Matas Striber	Supplement	J	SCA	NA	75	ml	Light grey	17.53	17.53	0.06	0.00	NA	0.01	0.00	14.54	2.37	0.06	NA	NA	0.63	0.12	NA	NA	NA
20	90	Matas Striber	Supplement	J	SCA	NA	75	ml	Light grey	17.53	17.53	0.06	0.00	NA	0.01	0.00	14.54	2.37	0.06	NA	NA	0.63	0.12	NA	NA	NA
20	91	Matas Striber	Supplement	J	SCA	NA	75	ml	Light grey	17.53	17.53	0.06	0.00	NA	0.01	0.00	14.54	2.37	0.06	NA	NA	0.63	0.12	NA	NA	NA
20	92	Matas Striber	Supplement	J	SCA	NA	75	ml	Light grey	17.53	17.53	0.06	0.00	NA	0.01	0.00	14.54	2.37	0.06	NA	NA	0.63	0.12	NA	NA	NA
20	93	Matas Striber	Supplement	J	SCA	NA	75	ml	Light grey	17.53	17.53	0.06	0.00	NA	0.01	0.00	14.54	2.37	0.06	NA	NA	0.63	0.12	NA	NA	NA
20	94	Matas Striber	Supplement	J	SCA	NA	75	ml	Light grey	17.53	17.53	0.06	0.00	NA	0.01	0.00	14.54	2.37	0.06	NA	NA	0.63	0.12	NA	NA	NA
20	95	Matas Striber	Supplement	J	SCA	NA	75	ml	Light grey	17.53	17.53	0.06	0.00	NA	0.01	0.00	14.54	2.37	0.06	NA	NA	0.63	0.12	NA	NA	NA
20	96	Matas Striber	Supplement	J	SCA	NA	75	ml	Light grey	17.53	17.53	0.06	0.00	NA	0.01	0.00	14.54	2.37	0.06	NA	NA	0.63	0.12	NA	NA	NA
20	97	Matas Striber	Supplement	J	SCA	NA	75	ml	Light grey	17.53	17.53	0.06	0.00	NA	0.01	0.00	14.54	2.37	0.06	NA	NA	0.63	0.12	NA	NA	NA
20	98	Matas Striber	Supplement	J	SCA	NA	75	ml	Light grey	17.53	17.53	0.06	0.00	NA	0.01	0.00	14.54	2.37	0.06	NA	NA	0.63	0.12	NA	NA	NA
20	99	Matas Striber	Supplement	J	SCA	NA	75	ml	Light grey	17.53	17.53	0.06	0.00	NA	0.01	0.00	14.54	2.37	0.06	NA	NA	0.63	0.12	NA	NA	NA
20	100	Matas Striber	Supplement	J	SCA	NA	75	ml	Light grey	17.53	17.53	0.06	0.00	NA	0.01	0.00	14.54	2.37	0.06	NA	NA	0.63	0.12	NA	NA	NA
20	101	Matas Striber	Supplement	J	SCA	NA	75	ml	Light grey	17.53	17.53	0.06	0.00	NA	0.01	0.00	14.54	2.37	0.06	NA	NA	0.63	0.12	NA	NA	NA
20	102	Matas Striber	Supplement	J	SCA	NA	75	ml	Light grey	17.53	17.53	0.06	0.00	NA	0.01	0.00	14.54	2.37	0.06	NA	NA	0.63	0.12	NA	NA	NA
20	103	Matas Striber	Supplement	J	SCA	NA	75	ml	Light grey	17.53	17.53	0.06	0.00	NA	0.01	0.00	14.54	2.37	0.06	NA	NA	0.63	0.12	NA	NA	NA
20	104	Matas Striber	Supplement	J	SCA	NA	75	ml	Light grey	17.53	17.53	0.06	0.00	NA	0.01	0.00	14.54	2.37	0.06	NA	NA	0.63	0.12	NA	NA	NA
20	105	Matas Striber	Supplement	J	SCA	NA	75	ml	Light grey	17.53	17.53	0.06	0.00	NA	0.01	0.00	14.54	2.37	0.06	NA	NA	0.63	0.12	NA	NA	NA
20	106	Matas Striber	Supplement	J	SCA	NA	75	ml	Light grey	17.53	17.53	0.06	0.00	NA	0.01	0.00	14.54	2.37	0.06	NA	NA	0.63	0.12	NA	NA	NA
20	107	Matas Striber	Supplement	J	SCA	NA	75	ml	Light grey	17.53	17.53	0.06	0.00	NA	0.01	0.00	14.54	2.37	0.06	NA	NA	0.63	0.12	NA	NA	NA
20	108	Matas Striber	Supplement	J	SCA	NA	75	ml	Light grey	17.53	17.53	0.06	0.00	NA	0.01	0.00	14.54	2.37	0.06	NA	NA	0.63	0.12	NA	NA	NA
20	109	Matas Striber	Supplement	J	SCA	NA	75	ml	Light grey	17.53	17.53	0.06	0.00	NA	0.01	0.00	14.54	2.37	0.06	NA	NA	0.63	0.12	NA	NA	NA
20	110	Matas Striber	Supplement	J	SCA	NA	75	ml	Light grey	17.53	17.53	0.06	0.00	NA	0.01	0.00	14.54	2.37	0.06	NA	NA	0.63	0.12	NA	NA	NA
20	111	Matas Striber	Supplement	J	SCA	NA	75	ml	Light grey	17.53	17.53	0.06	0.00	NA	0.01	0.00	14.54	2.37	0.06	NA	NA	0.63	0.12	NA	NA	NA
20	112	Matas Striber	Supplement	J	SCA	NA	75	ml	Light grey	17.53	17.53	0.06	0.00	NA	0.01	0.00	14.54	2.37	0.06	NA	NA	0.63	0.12	NA	NA	NA
20	113	Matas Striber	Supplement	J	SCA	NA	75	ml	Light grey	17.53	17.53	0.06	0.00	NA	0.01	0.00	14.54	2.37	0.06	NA	NA	0.63	0.12	NA	NA	NA
20	114	Matas Striber	Supplement	J	SCA	NA	75	ml	Light grey	17.53	17.53	0.06	0.00	NA	0.01	0.00	14.54	2.37	0.06	NA	NA	0.63	0.12	NA	NA	NA
20	115	Matas Striber	Supplement	J	SCA	NA	75	ml	Light grey	17.53	17.53	0.06	0.00	NA	0.01	0.00	14.54	2.37	0.06	NA	NA	0.63	0.12	NA	NA	NA
20	116	Matas Striber	Supplement	J	SCA	NA	75	ml	Light grey	17.53	17.53	0.06	0.00	NA	0.01	0.00	14.54	2.37	0.06	NA	NA	0.63	0.12	NA	NA	NA
20	117	Matas Striber	Supplement	J	SCA	NA	75	ml	Light grey	17.53	17.53	0.06	0.00	NA	0.01	0.00	14.54	2.37	0.06	NA	NA	0.63	0.12	NA	NA	NA
20	118	Matas Striber	Supplement	J	SCA	NA	75	ml	Light grey	17.53	17.53	0.06	0.00	NA	0.01	0.00	14.54	2.37	0.06	NA	NA	0.63	0.12	NA	NA	NA
20	119	Matas Striber	Supplement	J	SCA	NA	75	ml	Light grey	17.53	17.53	0.06	0.00	NA	0.01	0.00	14.54	2.37	0.06	NA	NA	0.63	0.12	NA	NA	NA
20	120	Matas Striber	Supplement	J	SCA	NA	75	ml	Light grey	17.53	17.53	0.06	0.00	NA	0.01	0.00	14.54	2.37	0.06	NA	NA	0.63	0.12	NA	NA	NA
20	121	Matas Striber	Supplement	J	SCA	NA	75	ml	Light grey	17.53	17.53	0.06	0.00	NA	0.01	0.00	14.54	2.37	0.06	NA	NA	0.63	0.12	NA	NA	NA
20	122	Matas Striber	Supplement	J	SCA	NA	75	ml	Light grey	17.53	17.53	0.06	0.00	NA	0.01	0.00	14.54	2.37	0.06	NA	NA	0.63	0.12	NA	NA	NA
20	123	Matas Striber	Supplement	J	SCA	NA	75	ml	Light grey	17.53	17.53	0.06	0.00	NA	0.01	0.00	14.54	2.37	0.06	NA	NA	0.63	0.12	NA	NA	NA
20	124	Matas Striber	Supplement	J	SCA	NA	75	ml	Light grey	17.53	17.53	0.06	0.00	NA	0.01	0.00	14.54	2.37	0.06	NA	NA	0.63	0.12	NA	NA	NA
20	125	Matas Striber	Supplement	J	SCA	NA	75	ml	Light grey	17.53	17.53	0.06	0.00	NA	0.01	0.00	14.54	2.37	0.06	NA	NA	0.63	0.12	NA	NA	NA
20	126	Matas Striber	Supplement	J	SCA	NA	75	ml	Light grey	17.53	17.53	0.06	0.00	NA	0.01	0.00	14.54	2.37	0.06	NA	NA	0.63	0.12	NA	NA	NA
20	127	Matas Striber	Supplement	J	SCA	NA	75	ml	Light grey	17.53	17.53	0.06	0.00	NA	0.01	0.00	14.54	2.37	0.06	NA	NA	0.63	0.12	NA	NA	NA
20	128	Matas Striber	Supplement	J	SCA	NA	75	ml	Light grey	17.53	17.53	0.06	0.00	NA	0.01	0.00	14.54	2.37	0.06	NA	NA	0.63	0.12	NA	NA	NA
20	129	Matas Striber	Supplement	J	SCA	NA	75	ml	Light grey	17.53	17.53	0.06	0.00	NA	0.01	0.00	14.54	2.37	0.06	NA	NA	0.63	0.12	NA	NA	NA
20	130	Matas Striber	Supplement	J	SCA	NA	75	ml	Light grey	17.53	17.53	0.06	0.00	NA	0.01	0.00	14.54	2.37	0.06	NA	NA	0.63	0.12	NA	NA	NA
20	131	Matas Striber	Supplement	J	SCA	NA	75	ml	Light grey	17.53	17.53	0.06	0.00	NA	0.01	0.00	14.54	2.37	0.06	NA	NA	0.63	0.12	NA	NA	NA
20	132	Matas Striber	Supplement	J	SCA	NA	75	ml	Light grey	17.53	17.53	0.06	0.00	NA	0.01	0.00	14.54	2.37	0.06	NA	NA	0.63	0.12	NA	NA	NA
20	133	Matas Striber	Supplement	J	SCA	NA	75	ml	Light grey	17.53	17.53	0.06	0.00	NA	0.01	0.00	14.54	2.37	0.06	NA	NA	0.63	0.12	NA	NA	NA
20	134	Matas Striber	Supplement	J	SCA	NA	75	ml	Light grey	17.53	17.53	0.06	0.00	NA	0.01	0.00	14.54	2.37	0.06	NA	NA	0.63	0.12	NA	NA	NA
20	135	Matas Striber	Supplement	J	SCA	NA	75	ml	Light grey	17.53	17.53	0.06	0.00	NA	0.01	0.00	14.54	2.37	0.06	NA	NA	0.63	0.12	NA	NA	NA
20	136	Matas Striber	Supplement	J	SCA	NA	75	ml	Light grey	17.53	17.53	0.06	0.00	NA	0.01	0.00	14.54	2.37	0.06	NA	NA	0.63	0.12	NA	NA	NA
20	137	Matas Striber	Supplement	J	SCA	NA	75	ml	Light grey	17.53	17.53	0.06	0.00	NA	0.01	0.00	14.54	2.37	0.06	NA	NA	0.63	0.12	NA	NA	NA
20	138	Matas Striber	Supplement	J	SCA	NA	75	ml	Light grey	17.53	17.53	0.06	0.00	NA	0.01	0.00	14.54	2.37	0.06	NA	NA	0.63	0.12	NA	NA	NA
20	139	Matas Striber	Supplement	J	SCA	NA	75	ml	Light grey	17.53	17.53	0.06	0.00	NA	0.01	0.00	14.54	2.37	0.06	NA	NA	0.63	0.12	NA	NA	NA
20	140	Matas Striber	Supplement	J	SCA	NA	75	ml	Light grey	17.53	17.53	0.06	0.00	NA	0.01	0.00	14.54	2.37	0.06	NA	NA	0.63	0.12	NA	NA	NA
20	141	Matas Striber	Supplement	J	SCA	NA	75	ml	Light grey	17.53	17.53	0.06	0.00	NA	0.01	0.00	14.54	2.37	0.06	NA	NA	0.63	0.12	NA	NA	NA
20	142	Matas Striber	Supplement	J	SCA	NA	75	ml	Light grey	17.53	17.53	0.06	0.00	NA	0.01	0.00	14.54	2.37	0.06	NA	NA	0.63	0.12	NA	NA	NA
20	143	Matas Striber	Supplement	J	SCA	NA	75	ml	Light grey	17.53	17.53	0.06	0.00	NA	0.01	0.00	14.54	2.37	0.06	NA	NA	0.63	0.12	NA	NA	NA
20	144	Matas Striber	Supplement	J	SCA	NA	75	ml	Light grey	17.53	17.53	0.06	0.00	NA	0.01	0.00	14.54	2.37	0.06	NA	NA	0.63	0.12	NA	NA	NA
20	145	Matas Striber	Supplement	J	SCA	NA	75	ml	Light grey	17.53	17.53	0.06	0.00	NA	0.01	0.00	14.54	2.37	0.06	NA	NA	0.63	0.12	NA	NA	NA
20	146	Matas Striber	Supplement	J	SCA	NA	75	ml	Light grey	17.53	17.53	0.06	0.00	NA	0.01	0.00	14.54	2.37	0.06	NA	NA	0.63	0.12	NA	NA	NA
20	147	Matas Striber	Supplement	J	SCA	NA	75	ml	Light grey	17.53	17.53	0.06	0.00	NA	0.01	0.00	14.54	2.37	0.06	NA	NA	0.63	0.12	NA	NA	NA
20	148	Matas Striber	Supplement	J	SCA	NA	75	ml	Light grey	17.53	17.53	0.06	0.00	NA	0.01	0.00	14.54	2.37	0.06	NA	NA	0.63	0.12	NA	NA	NA
20	149	Matas Striber	Supplement	J	SCA	NA	75	ml	Light grey	17.53	17.53	0.06	0.00	NA	0.01	0.00	14.54	2.37	0.06	NA	NA	0.63	0.12	NA	NA	NA
20	150	Matas Striber	Supplement	J	SCA	NA	75	ml	Light grey	17.53	17.53	0.06	0.00	NA	0.01	0.00	14.54	2.37	0.06	NA	NA	0.63	0.12	NA	NA	NA
20	151	Matas Striber	Supplement	J	SCA	NA	75	ml	Light grey	17.53	17.53	0.06	0.00	NA	0.01	0.00	14.54	2.37	0.06	NA	NA	0.63	0.12	NA	NA	NA
20	152	Matas Striber	Supplement	J	SCA	NA	75	ml	Light grey	17.53	17.53	0.06	0.00	NA	0.01	0.00	14.54	2.37	0.06	NA	NA	0.63	0.12	NA	NA	NA
20	153	Matas Striber	Supplement	J	SCA	NA	75	ml	Light grey	17.53	17.53	0.06	0.00	NA	0.01	0.00	14.54	2.37	0.06	NA	NA	0.63	0.12	NA	NA	NA
20	154	Matas Striber	Supplement	J	SCA	NA	75	ml	Light grey	17.53	17.53	0.06	0.00	NA	0.01	0.00	14.54	2.37	0.06	NA	NA	0.63	0.12	NA	NA	NA
20	155	Matas Striber	Supplement	J	SCA	NA	75	ml	Light grey	17.53	17.53	0.06	0.00	NA	0.01	0.00	14.54	2.37	0.06	NA	NA	0.63	0.12	NA	NA	NA
20	156	Matas Striber	Supplement	J	SCA	NA	75	ml	Light grey	17.53	17.53	0.06	0.00	NA	0.01	0.00	14.54	2.37	0.06	NA	NA	0.63	0.12	NA	NA	NA
20	157	Matas Striber	Supplement	J	SCA	NA	75	ml	Light grey	17.53	17.53	0.06	0.00	NA	0.01	0.00	14.54	2.37	0.06	NA	NA	0.63	0.12	NA	NA	NA
20	158	Matas Striber	Supplement	J	SCA	NA	75	ml	Light grey	17.53	17.53	0.06	0.00	NA	0.01	0.00	14.54	2.37	0.06	NA	NA	0.63	0.12	NA	NA	NA
20	159	Matas Striber	Supplement	J	SCA	NA	75	ml	Light grey	17.53	17.53	0.06	0.00	NA	0.01	0.00	14.54	2.37	0.06	NA	NA	0.63	0.12	NA	NA	NA
20	160	Matas Striber	Supplement	J	SCA	NA	75	ml	Light grey	17.53	17.53	0.06	0.00	NA	0.01	0.00	14.54	2.37	0.06	NA	NA	0.63	0.12	NA	NA	NA
20	161	Matas Striber	Supplement	J	SCA	NA	75	ml	Light grey	17.53	17.53	0.06	0.00	NA	0.01	0.00	14.54	2.37	0.06	NA	NA	0.63	0.12	NA	NA	NA
20	162	Matas Striber	Supplement	J	SCA	NA	75	ml	Light grey	17.53	17.53	0.06	0.00	NA	0.01	0.00	14.54	2.37	0.06	NA	NA	0.63	0.12	NA	NA	NA
20	163	Matas Striber	Supplement	J	SCA	NA	75	ml	Light grey	17.53	17.53	0.06	0.00	NA	0.01	0.00	14.54	2.37	0.06	NA	NA	0.63	0.12	NA	NA	NA
20	164	Matas Striber	Supplement	J	SCA	NA	75	ml	Light grey	17.53	17.53	0.06	0.00	NA	0.01	0.00	14.54	2.37	0.06	NA	NA	0.63	0.12	NA	NA	NA
20	165	Matas Striber	Supplement	J	SCA	NA	75	ml	Light grey	17.53	17.53	0.06	0.00	NA	0.01	0.00	14.54	2.37	0.06	NA	NA	0.63	0.12	NA	NA	NA
20	166	Matas Striber	Supplement	J	SCA	NA	75	ml	Light grey	17.53	17.53	0.06	0.00	NA	0.01	0.00	14.54	2.37	0.06	NA	NA	0.63	0.12	NA	NA	NA
20	167	Matas Striber	Supplement	J	SCA	NA	75	ml	Light grey	17.53	17.53	0.06	0.00	NA	0.01	0.00	14.54	2.37	0.06	NA	NA	0.63	0.12	NA	NA	NA
20	168	Matas Striber	Supplement	J	SCA	NA	75	ml	Light grey	17.53	17.53	0.06	0.00	NA	0.01	0.00	14.54	2.37	0.06	NA	NA	0.63	0.12	NA	NA	NA
20	169	Matas Striber	Supplement	J	SCA	NA	75	ml	Light grey	17.53	17.53	0.06	0.00	NA	0.01	0.00	14.54	2.37	0.06	NA	NA	0.63	0.12	NA	NA	NA
20	170	Matas Striber	Supplement	J	SCA	NA	75	ml	Light grey	17.53	17.53	0.06	0.00	NA	0.01	0.00	14.54	2.37	0.06	NA	NA	0.63	0.12	NA	NA	NA
20	171	Matas Striber	Supplement	J	SCA	NA	75	ml	Light grey	17.53	17.53	0.06	0.00	NA	0.01	0.00	14.54	2.37	0.06	NA	NA	0.63	0.12	NA	NA	NA
20	172	Matas Striber	Supplement	J	SCA	NA	75	ml	Light grey	17.53	17.53	0.06	0.00	NA	0.01	0.00	14.54	2.37	0.06	NA	NA	0.63	0.12	NA	NA	NA
20	173	Matas Striber	Supplement	J	SCA	NA	75	ml	Light grey	17.53	17.53	0.06	0.00	NA	0.01	0.00	14.54	2.37	0.06	NA	NA	0.63	0.12	NA	NA	NA
20	174	Matas Striber	Supplement	J	SCA	NA	75	ml	Light grey	17.53	17.53	0.06	0.00	NA	0.01	0.00	14.54	2.37	0.06	NA	NA	0.63	0.12	NA	NA	NA
20	175	Matas Striber	Supplement	J	SCA	NA	75	ml	Light grey	17.53	17.53	0.06	0.00	NA	0.01	0.00	14.54	2.37	0.06	NA	NA	0.63	0.12	NA	NA	NA
20	176	Matas Striber	Supplement	J	SCA	NA	75	ml	Light grey	17.53	17.53	0.06	0.00	NA	0.01	0.00	14.54	2.37	0.06	NA	NA	0.63	0.12	NA	NA	NA
20	177	Matas Striber	Supplement	J	SCA	NA	75	ml	Light grey	17.53	17.53	0.06	0.00	NA	0.01	0.00	14.54	2.37	0.06	NA	NA	0.63	0.12	NA	NA	NA
20	178	Matas Striber	Supplement	J	SCA	NA	75	ml	Light grey	17.53	17.53	0.06	0.00	NA	0.01	0.00	14.54	2.37	0.06	NA	NA	0.63	0.12	NA	NA	NA
20	179	Matas Striber	Supplement	J	SCA	NA	75	ml	Light grey	17.53	17.53	0.06	0.00	NA	0.01	0.00	14.54	2.37	0.06	NA	NA	0.63	0.12	NA	NA	NA
20	180	Matas Striber	Supplement	J	SCA	NA	75	ml	Light grey	17.53	17.53	0.06	0.00	NA	0.01	0.00	14.54	2.37	0.06	NA	NA	0.63	0.12	NA	NA	NA
20	181	Matas Striber	Supplement	J	SCA	NA	75	ml	Light grey	17.53	17.53	0.06	0.00	NA	0.01	0.00	14.54	2.37	0.06	NA	NA	0.63	0.12	NA	NA	NA
20	182	Matas Striber	Supplement	J	SCA	NA	75	ml	Light grey	17.53	17.53	0.06	0.00	NA	0.01	0.00	14.54	2.37	0.06	NA	NA	0.63	0.12	NA	NA	NA
20	183	Matas Striber	Supplement	J	SCA	NA	75	ml	Light grey	17.53	17.53	0.06	0.00	NA	0.01	0.00	14.54	2.37	0.06	NA	NA	0.63	0.12	NA	NA	NA
20	184	Matas Striber	Supplement	J	SCA	NA	75	ml	Light grey	17.53	17.53	0.06	0.00	NA	0.01	0.00	14.54	2.37	0.06	NA	NA	0.63	0.12	NA	NA	NA
20	185	Matas Striber	Supplement	J	SCA	NA	75	ml	Light grey	17.53	17.53	0.06	0.00	NA	0.01	0.00	14.54	2.37	0.06	NA	NA	0.63	0.12	NA	NA	NA
20	186	Matas Striber	Supplement	J	SCA	NA	75	ml	Light grey	17.53	17.53	0.06	0.00	NA	0.01	0.00	14.54	2.37	0.06	NA	NA	0.63	0.12	NA	NA	NA
20	187	Matas Striber	Supplement	J	SCA	NA	75	ml	Light grey	17.53	17.53	0.06	0.00	NA	0.01	0.00	14.54	2.37	0.06	NA	NA	0.63	0.12	NA	NA	NA
20	188	Matas Striber	Supplement	J	SCA	NA	75	ml	Light grey	17.53	17.53	0.06	0.00	NA	0.01	0.00	14.54	2.37	0.06	NA	NA	0.63	0.12	NA	NA	NA
20	189	Matas Striber	Supplement	J	SCA	NA	75	ml	Light grey	17.53	17.53	0.06	0.00	NA	0.01	0.00	14.54	2.37	0.06	NA	NA	0.63	0.12	NA	NA	NA
20	190	Matas Striber	Supplement	J	SCA	NA	75	ml	Light grey	17.53	17.53	0.06	0.00	NA	0.01	0.00	14.54	2.37	0.06	NA	NA	0.63	0.12	NA	NA	NA
20	191	Matas Striber	Supplement	J	SCA	NA	75	ml	Light grey	17.53	17.53	0.06	0.00	NA	0.01	0.00	14.54	2.37	0.06	NA	NA	0.63	0.12	NA	NA	NA
20	192	Matas Striber	Supplement	J	SCA	NA	75	ml	Light grey	17.53	17.53	0.06	0.00	NA	0.01	0.00	14.54	2.37	0.06	NA	NA	0.63	0.12	NA	NA	NA
20	193	Matas Striber	Supplement	J	SCA	NA	75	ml	Light grey	17.53	17.53	0.06	0.00	NA	0.01	0.00	14.54	2.37	0.06	NA	NA	0.63	0.12	NA	NA	NA
20	194	Matas Striber	Supplement	J	SCA	NA	75	ml	Light grey	17.53	17.53	0.06	0.00	NA	0.01	0.00	14.54	2.37	0.06	NA	NA	0.63	0.12	NA	NA	NA
20	195	Matas Striber	Supplement	J	SCA	NA	75	ml	Light grey	17.53	17.53	0.06	0.00	NA	0.01	0.00	14.54	2.37	0.06	NA	NA	0.63	0.12	NA	NA	NA
20	196	Matas Striber	Supplement	J	SCA	NA	75	ml	Light grey	17.53	17.53	0.06	0.00	NA	0.01	0.00	14.54	2.37	0.06	NA	NA	0.63	0.12	NA	NA	NA
20	197	Matas Striber	Supplement	J	SCA	NA	75	ml	Light grey	17.53	17.53	0.06	0.00	NA	0.01	0.00	14.54	2.37	0.06	NA	NA	0.63	0.12	NA	NA	NA
20	198	Matas Striber	Supplement	J	SCA	NA	75	ml	Light grey	17.53	17.53	0.06	0.00	NA	0.01	0.00	14.54	2.37	0.06	NA	NA	0.63	0.12	NA	NA	NA
20	199	Matas Striber	Supplement	J	SCA	NA	75	ml	Light grey	17.53	17.53	0.06	0.00	NA	0.01	0.00	14.54	2.37	0.06	NA	NA	0.63	0.12	NA	NA	NA
20	200	Matas Striber	Supplement	J	SCA	NA	75	ml	Light grey	17.53	17.53	0.06	0.00	NA	0.01	0.00	14.54	2.37	0.06	NA	NA	0.63	0.12	NA	NA	NA
20	201	Matas Striber	Supplement	J	SCA	NA	75	ml	Light grey	17.53	17.53	0.06	0.00	NA	0.01	0.00	14.54	2.37	0.06	NA	NA	0.63	0.12	NA	NA	NA
20	202	Matas Striber	Supplement	J	SCA	NA	75	ml	Light grey	17.53	17.53	0.06	0.00	NA	0.01	0.00	14.54	2.37	0.06	NA	NA	0.63	0.12	NA	NA	NA
20	203	Matas Striber	Supplement	J	SCA	NA	75	ml	Light grey	17.53	17.53	0.06	0.00	NA	0.01	0.00	14.54	2.37	0.06	NA	NA	0.63	0.12	NA	NA	NA
20	204	Matas Striber	Supplement	J	SCA	NA	75	ml	Light grey	17.53	17.53	0.06	0.00	NA	0.01	0.00	14.54	2.37	0.06	NA	NA	0.63	0.12	NA	NA	NA
21	1	Matas Striber	Supplement	J	NA	MC	50	ml	Light grey	14.27	14.27	NA	0.00	NA	0.07	0.00	11.53	NA	NA	NA	NA	0.57	0.00	Plastic seal	2.17	NA
21	2	Matas Striber	Supplement	J	NA	MC	50	ml	Light grey	11.70	11.97	0.23	0.00	NA	0.07	0.00	11.40	NA	NA	NA	NA	0.57	0.00	NA	NA	NA
21	3	Matas Striber	Supplement	J	NA	MC	50	ml	Light grey	12.10	11.97	0.23	0.13	NA	0.07	0.00	11.40	NA	NA	NA	NA	0.57	0.00	NA	NA	NA
21	4	Matas Striber	Supplement	J	NA	MC	50	ml	Light grey	12.10	11.97	0.23	0.13	NA	0.07	0.00	11.40	NA	NA	NA	NA	0.57	0.00	NA	NA	NA
21	5	Matas Striber	Supplement	J	NA	MC	50	ml	Light grey	11.97	11.97	0.23	0.00	NA	0.07	0.00	11.40	NA	NA	NA	NA	0.57	0.00	NA	NA	NA
21	6	Matas Striber	Supplement	J	NA	MC	50	ml	Light grey	11.97	11.97	0.23	0.00	NA	0.07	0.00	11.40	NA	NA	NA	NA	0.57	0.00	NA	NA	NA
22	1	Matas Striber	Supplement	J	SCA	NA	50	ml	Light grey	16.57	16.47	0.17	0.10	NA	0.04	0.00	11.41	2.33	0.06	NA	NA	0.56	0.12	Plastic seal	2.17	0.00
22	2	Matas Striber	Supplement	J	SCA	NA	50	ml	Light grey	16.27	16.47	0.17	0.00	NA	0.04	0.00	11.41	2.33	0.06	NA	NA	0.56	0.12	Plastic seal	2.17	0.00
22	3	Matas Striber	Supplement	J	SCA	NA	50	ml	Light grey	16.57	16.47	0.17	0.10	NA	0.04	0.00	11.41	2.33	0.06	NA	NA	0.56	0.12	Plastic seal	2.17	0.00
22	4	Matas Striber	Supplement	J	SCA	NA	50	ml	Light grey	16.47	16.47	0.17	0.00	NA	0.04	0.00	11.41	2.33	0.06	NA	NA	0.56	0.12	Plastic seal	2.17	0.00
22	5	Matas Striber	Supplement	J	SCA	NA	50	ml	Light grey	16.47	16.47	0.17	0.00	NA	0.04	0.00	11.41	2.33	0.06	NA	NA	0.56	0.12	Plastic seal	2.17	0.00
22	6	Matas Striber	Supplement	J	SCA	NA	50	ml	Light grey	16.47	16.47	0.17	0.00	NA	0.04	0.00	11.41	2.33	0.06	NA	NA	0.56	0.12	Plastic seal	2.17	0.00
22	7	Matas Striber	Supplement	J	SCA	NA	50	ml	Light grey	16.47	16.47	0.17	0.00	NA	0.04	0.00	11.41	2.33	0.06	NA	NA	0.56	0.12	Plastic seal	2.17	0.00
22	8	Matas Striber	Supplement	J	SCA	NA	50	ml	Light grey	16.47	16.47	0.17	0.00	NA	0.04	0.00	11.41	2.33	0.06	NA	NA	0.56	0.12	Plastic seal	2.17	0.00
22	9	Matas Striber	Supplement	J	SCA	NA	50	ml	Light grey	16.47	16.47	0.17	0.00	NA	0.04	0.00	11.41	2.33	0.06	NA	NA	0.56	0.12	Plastic seal	2.17	0.00
22	10	Matas Striber	Supplement	J	SCA	NA	50	ml	Light grey	16.47	16.47	0.17	0.00	NA	0.04	0.00	11.41	2.33	0.06	NA	NA	0.56	0.12	Plastic seal	2.17	0.00
22	11	Matas Striber	Supplement	J	SCA	NA	50	ml	Light grey	16.47	16.47	0.17	0.00	NA	0.04	0.00	11.41	2.33	0.06	NA	NA	0.56	0.12	Plastic seal	2.17	0.00
22	12	Matas Striber	Supplement	J	SCA	NA	50	ml	Light grey	14.30	14.30	0.00	0.00	NA	0.04	0.00	11.41	2.33	0.06	NA	NA	0.56	0.12	NA	NA	NA
22	13	Matas Striber	Supplement	J	SCA	NA	50	ml	Light grey	14.30	14.30	0.00	0.00	NA	0.04	0.00	11.41	2.33	0.06	NA	NA	0.56	0.12	NA	NA	NA
23	1	Matas Striber	Supplement	J	SCF	NA	500	ml	White	62.20	62.27	0.21	0.00	NA	0.45	0.00	42.17	16.77	0.06	NA	NA	1.37	0.06	Plastic seal	1.97	0.06
23	2	Matas Striber	Supplement	J	SCF	NA	500	ml	White	62.50	62.27	0.21	0.23	NA	0.45	0.00	42.17	16.77	0.06	NA	NA	1.37	0.06	Plastic seal	1.97	0.06
23	3	Matas Striber	Supplement	J	SCF	NA	500	ml	White	62.10	62.27	0.21	0.00	NA	0.45	0.00	42.17	16.77	0.06	NA	NA	1.37	0.06	Plastic seal	1.97	0.06
23	4	Matas Striber	Supplement	J	SCF	NA	500	ml	White	62.20	61.24	1.05	0.96	NA	0.45	0.00	43.11	16.77	0.06	NA	NA	1.37	0.06	NA	NA	NA
23	5	Matas Striber	Supplement	J	SCF	NA	500	ml	White	62.20	61.24	1.05	0.96	NA	0.45	0.00	43.11	16.77	0.06	NA	NA	1.37	0.06	NA	NA	NA
23	6	Matas Striber	Supplement	J	SCF	NA	500	ml	White	62.20	61.24	1.05	0.96	NA	0.45	0.00	43.11	16.77	0.06	NA	NA	1.37	0.06	NA	NA	NA
23	7	Matas Striber	Supplement	J	SCF	NA	500	ml	White	62.20	61.24	1.05	0.96	NA	0.45	0.00	43.11	16.77	0.06	NA	NA	1.37	0.06	NA	NA	NA
23	8	Matas Striber	Supplement	J	SCF	NA	500	ml	White	62.20	61.24	1.05	0.96	NA	0.45	0.00	43.11	16.77	0.06	NA	NA	1.37	0.06	NA	NA	NA
23	9	Matas Striber	Supplement	J	SCF	NA	500	ml	White	62.20	61.24	1.05	0.96	NA	0.45	0.00	43.11	16.77	0.06	NA	NA	1.37	0.06	NA	NA	NA
23	10	Matas Striber	Supplement	J	SCF	NA	500	ml	White	62.20	61.24	1.05	0.96	NA	0.45	0.00	43.11	16.77	0.06	NA	NA	1.37	0.06	NA	NA	NA
23	11	Matas Striber	Supplement	J	SCF	NA	500	ml	White	62.20	61.24	1.05	0.96	NA	0.45	0.00	43.11	16.77	0.06	NA	NA	1.37	0.06	NA	NA	NA
23	12	Matas Striber	Supplement	J	SCF	NA	500	ml	White	60.30	61.24	1.05	0.00	NA	0.45	0.00	43.11	16.77	0.06	NA	NA	1.37	0.06	NA	NA	NA
23	13	Matas Striber	Supplement	J	SCF	NA	500	ml	White	60.50	61.24	1.05	0.00	NA	0.45	0.00	43.11	16.77	0.06	NA	NA	1.37	0.06	NA	NA	NA
23	14	Matas Striber	Supplement	J	SCF	NA	500	ml	White	60.10	61.24	1.05	0.00	NA	0.45	0.00	43.11	16.77	0.06	NA	NA	1.37	0.06	NA	NA	NA
23	15	Matas Striber	Supplement	J	SCF	NA	500	ml	White	60.30	61.24	1.05	0.00	NA	0.45	0.00	43.11	16.77	0.06	NA	NA	1.37	0.06	NA	NA	NA
23	16	Matas Striber	Supplement	J	SCF	NA	500	ml	White	60.30	61.24	1.05	0.00	NA	0.45	0.00	43.11	16.77	0.06	NA	NA	1.37	0.06	NA	NA	NA
23	17	Matas Striber	Supplement	J	SCF	NA	500	ml	White	60.30	61.24	1.05	0.00	NA	0.45	0.00	43.11	16.77	0.06	NA	NA	1.37	0.06	NA	NA	NA
23	18	Matas Striber	Supplement	J	SCF	NA	500	ml	White	60.30	61.24	1.05	0.00	NA	0.45	0.00	43.11	16.77	0.06	NA	NA	1.37	0.06	NA	NA	NA
23	19	Matas Striber	Supplement	J	SCF	NA	500	ml	White	60.30	61.24	1.05	0.00	NA	0.45	0.00	43.11	16.77	0.06	NA	NA	1.37	0.06	NA	NA	NA
23	20	Matas Striber	Supplement	J	SCF	NA	500	ml	White	60.30	61.24	1.05	0.00	NA	0.45	0.00	43.11	16.77	0.06	NA	NA	1.37	0.06	NA	NA	NA
23	21	Matas Striber	Supplement	J	SCF	NA	500	ml	White	60.30	61.24	1.05	0.00	NA	0.45	0.00	43.11	16.77	0.06	NA	NA	1.37	0.06	NA	NA	NA
23	22	Matas Striber	Supplement	J	SCF	NA	500	ml	White	60.30	61.24	1.05	0.00	NA	0.45	0.00	43.11	16.77	0.06	NA	NA	1.37	0.06	NA	NA	NA
23	23	Matas Striber	Supplement	J	SCF	NA	500	ml	White	60.30	61.24	1.05	0.00	NA	0.45	0.00	43.11	16.77	0.06	NA	NA	1.37	0.06	NA	NA	NA
23	24	Matas Striber	Supplement	J	SCF	NA	500	ml	White	60.30	61.24	1.05	0.00	NA	0.45	0.00	43.11	16.77	0.06	NA	NA	1.37	0.06	NA	NA	NA
23	25	Matas Striber	Supplement	J	SCF	NA	500	ml	White	60.30	61.24	1.05	0.00	NA	0.45	0.00	43.11	16.77	0.06	NA	NA	1.37	0.06	NA	NA	NA
24	1	Matas Striber	Supplement	J	TEL	NA	20	pcs	White	15.10	15.00	0.10	0.10	NA	0.54	NA	9.90	5.10	0.10	NA	NA	NA	NA	NA	NA	NA
24	2	Matas Striber	Supplement	J	TEL	NA	20	pcs	White	14.90	15.00	0.10	0.00	NA	0.54	NA	9.90	5.10	0.10	NA	NA	NA	NA	NA	NA	NA
24	3	Matas Striber	Supplement	J	TEL	NA	20	pcs	White	15.00	15.00	0.10	0.00	NA	0.54	NA	9.90	5.10	0.10	NA	NA	NA	NA	NA	NA	NA
24	4	Matas Striber	Supplement	J	TEL	NA	20	pcs	White	15.00	15.00	0.10	0.00	NA	0.54	NA	9.90	5.10	0.10	NA	NA	NA	NA	NA	NA	NA
24	5	Matas Striber	Supplement	J	TEL	NA	20	pcs	White	15.00	15.00	0.10	0.00	NA	0.54	NA	9.90	5.10	0.10	NA	NA	NA	NA	NA	NA	NA
24	6	Matas Striber	Supplement	J	TEL	NA	20	pcs	White	15.00	15.00	0.10	0.00	NA	0.54	NA	9.90	5.10	0.10	NA	NA	NA	NA	NA	NA	NA
24	7	Matas Striber	Supplement	J	TEL	NA	20	pcs	White	15.00	15.00	0.10	0.00	NA	0.54	NA	9.90	5.10	0.10	NA	NA	NA	NA	NA	NA	NA
24	8	Matas Striber	Supplement	J	TEL	NA	20	pcs	White	15.00	15.00	0.10	0.00	NA	0.54	NA	9.90	5.10	0.10	NA	NA	NA	NA	NA	NA	NA
24	9	Matas Striber	Supplement	J	TEL	NA	20	pcs	White	15.00	15.00	0.10	0.00	NA	0.54	NA	9.90	5.10	0.10	NA	NA	NA	NA	NA	NA	NA
24	10	Matas Striber	Supplement	J	TEL	NA	20	pcs	White	15.00	15.00	0.10	0.00	NA	0.54	NA	9.90	5.10	0.10	NA	NA	NA	NA	NA	NA	NA
24	11	Matas Striber	Supplement	J	TEL	NA	20	pcs	White	15.00	15.00	0.10	0.00	NA	0.54	NA	9.90	5.10	0.10	NA	NA	NA	NA	NA	NA	NA
24	12	Matas Striber	Supplement	J	TEL	NA	20	pcs	White	15.00	15.00	0.10	0.00	NA	0.54	NA	9.90	5.10	0.10	NA	NA	NA	NA	NA	NA	NA
24	13	Matas Striber	Supplement	J	TEL	NA	20	pcs	White	15.00	15.00	0.10	0.00	NA	0.54	NA	9.90	5.10	0.10	NA	NA	NA	NA	NA	NA	NA
24	14	Matas Striber	Supplement	J	TEL	NA	20	pcs	White	15.00	15.00	0.10	0.00	NA	0.54	NA	9.90	5.10	0.10	NA	NA	NA	NA	NA	NA	NA
24	15	Matas Striber	Supplement	J	TEL	NA	20	pcs	White	15.00	15.00	0.10	0.00	NA	0.54	NA	9.90	5.10	0.10	NA	NA	NA	NA	NA	NA	NA
24	16	Matas Striber	Supplement	J	TEL	NA	20	pcs	White	15.00	15.00	0.10	0.00	NA	0.54	NA	9.90	5.10	0.10	NA	NA	NA	NA	NA	NA	NA
24	17	Matas Striber	Supplement	J	TEL	NA	20	pcs	White	15.00	15.00	0.10	0.00	NA	0.54	NA	9.90	5.10	0.10	NA	NA	NA	NA	NA	NA	NA
24	18	Matas Striber	Supplement	J	TEL	NA	20	pcs	White	15.00	15.00	0.10	0.00	NA	0.54	NA	9.90	5.10	0.10	NA	NA	NA	NA	NA	NA	NA
24	19	Matas Striber	Supplement	J	TEL	NA	20	pcs	White	15.00	15.00	0.10	0.00	NA	0.54	NA	9.90	5.10	0.10	NA	NA	NA	NA	NA	NA	NA
24	20	Matas Striber	Supplement	J	TEL	NA	20	pcs	White	15.00	15.00	0.10	0.00	NA	0.54	NA	9.90	5.10	0.10	NA	NA	NA	NA	NA	NA	NA
24	21	Matas Striber	Supplement	J	TEL	NA	20	pcs	White	17.50	15.00	0.10	2.50	NA	0.54	NA	9.90	5.10	0.10	NA	NA	NA	NA	NA	NA	NA
25	1	Matas Striber	Powder	J	TEL	NA	400	g	Mint green	44.30	44.78	0.63	0.00	NA	0.36	NA	30.18	7.80	0.17	NA	NA	1.83	0.15	Dispenser seal	4.97	0.03
25	2	Matas Striber	Powder	J	TEL	NA	400	g	Mint green	43.90	44.78	0.63	0.00	NA	0.36	NA	30.18	7.80	0.17	NA	NA	1.83	0.15	Dispenser seal	4.97	0.03
25	3	Matas Striber	Powder	J	TEL	NA	400	g	Mint green	45.50	44.78	0.63	0.72	NA	0.36	NA	30.18	7.80	0.17	NA	NA	1.83	0.15	Dispenser seal	4.97	0.03
25	4	Matas Striber	Powder	J	TEL	NA	400	g	Mint green	45.70	44.78	0.63	0.92	NA	0.36	NA	30.18	7.80	0.17	NA	NA	1.83	0.15	Dispenser seal	4.97	0.03
25	5	Matas Striber	Powder	J	TEL	NA	400	g	Mint green	45.40	44.78	0.63	0.62	NA	0.36	NA	30.18	7.80	0.17	NA	NA	1.83	0.15	Dispenser seal	4.97	0.03
25	6	Matas Striber	Powder	J	TEL	NA	400	g	Mint green	44.00	44.78	0.63	0.00	NA	0.36	NA	30.18	7.80	0.17	NA	NA	1.83	0.15	Dispenser seal	4.97	0.03
25	7	Matas Striber	Powder	J	TEL	NA	400	g	Mint green	44.40	44.78	0.63	0.00	NA	0.36	NA	30.18	7.80	0.17	NA	NA	1.83	0.15	Dispenser seal	4.97	0.03
25	8	Matas Striber	Powder	J	TEL	NA	400	g	Mint green	44.70	44.78	0.63	0.00	NA	0.36	NA	30.18	7.80	0.17	NA	NA	1.83	0.15	Dispenser seal	4.97	0.03
25	9	Matas Striber	Powder	J	TEL	NA	400	g	Mint green	45.00	44.78	0.63	0.22	NA	0.36	NA	30.18	7.80	0.17	NA	NA	1.83	0.15	Dispenser seal	4.97	0.03
25	10	Matas Striber	Powder	J	TEL	NA	400	g	Mint green	44.90	44.78	0.63	0.12	NA	0.36	NA	30.18	7.80	0.17	NA	NA	1.83	0.15	Dispenser seal	4.97	0.03
26	1	Matas Striber	Powder	B	SL	NA	100	g	Mint green	28.30	27.50	NA	0.80	0.80	NA	NA	20.50	5.40	NA	NA	NA	1.60	NA	NA	NA	NA
27	1	Matas Striber	Bandage	S	NA	NA	5	pcs	Light grey	10.40	10.40	NA	0.00	NA	NA	NA	9.90	NA	NA	NA	NA	0.50	NA	NA	NA	NA
28	1	Matas Striber	Supplement	B	SC	NA	500	ml	Brown	46.50	43.26	0.71	3.24	NA	2.28	0.01	36.10	5.10	0.00	NA	NA	0.90	0.10	Plastic seal	1.17	0.05
28	2	Matas Striber	Supplement	B	SC	NA	500	ml	Brown	49.00	43.26	0.71	5.74	NA	2.28	0.01	36.10	5.10	0.00	NA	NA	0.90	0.10	Plastic seal	1.17	0.05
28	3	Matas Striber	Supplement	B	SC	NA	500	ml	Brown	45.90	43.26	0.71	2.64	NA	2.28	0.01	36.10	5.10	0.00	NA	NA	0.90	0.10	Plastic seal	1.17	0.05
28	4	Matas Striber	Supplement	B	SC	NA	500	ml	Brown	44.70	43.26	0.71	1.44	NA	2.28	0.00	36.10	5.10	0.00	NA	NA	0.90	0.10	Plastic seal	1.17	0.05
28	5	Matas Striber	Supplement	B	SC	NA	500	ml	Brown	42.40	43.26	0.71	0.00	NA	2.28	0.00	36.10	5.10	0.00	NA	NA	0.90	0.10	Plastic seal	1.17	0.05
28	6	Matas Striber	Supplement	B	SC	NA	500	ml	Brown	44.00	43.26	0.71	0.74	NA	2.28	0.00	36.10	5.10	0.00	NA	NA	0.90	0.10	Plastic seal	1.17	0.05
28	7	Matas Striber	Supplement	B	SC	NA	500	ml	Brown	45.00	43.26	0.71	1.74	NA	2.28	0.00	36.10	5.10	0.00	NA	NA	0.90	0.10	Plastic seal	1.17	0.05
28	8	Matas Striber	Supplement	B	SC	NA	500	ml	Brown	44.70	43.26	0.71	1.44	NA	2.28	0.00	36.10	5.10	0.00	NA	NA	0.90	0.10	Plastic seal	1.17	0.05
28	9	Matas Striber	Supplement	B	SC	NA	500	ml	Brown	46.00	43.26	0.71	2.74	NA	2.28	0.01	36.10	5.10	0.00	NA	NA	0.90	0.10	Plastic seal	1.17	0.05
28	10	Matas Striber	Supplement	B	SC	NA	500	ml	Brown	51.10	43.26	0.71	7.84	NA	2.28	0.02	36.10	5.10	0.00	NA	NA	0.90	0.10	Plastic seal	1.17	0.05
28	11	Matas Striber	Supplement	B	SC	NA	500	ml	Brown	45.50	43.26	0.71	2.24	NA	2.28	0.00	36.10	5.10	0.00	NA	NA	0.90	0.10	Plastic seal	1.17	0.05
28	12	Matas Striber	Supplement	B	SC	NA	500	ml	Brown	43.40	43.26	0.71	0.14	NA	2.28	0.00	36.10	5.10	0.00	NA	NA	0.90	0.10	Plastic seal	1.17	0.05
29	1	Matas Striber	Cotton swab	J	TEL	NA	200	pcs	Clear	26.50	26.40	0.14	0.10	NA	0.07	NA	17.96	7.75	0.07	NA	NA	0.69	0.14	NA	NA	NA
29	2	Matas Striber	Cotton swab	J	TEL	NA	200	pcs	Clear	26.30	26.40	0.14	0.00	NA	0.07	NA	17.96	7.75	0.07	NA	NA	0.69	0.14	NA	NA	NA
30	1	Matas Striber	Powder	B	SL	NA	100	g	White	35.00	35.35	0.49	0.00	NA	0.25	NA	27.85	5.70	0.14	NA	NA	1.80	0.14	NA	NA	NA
30	2	Matas Striber	Powder	B	SL	NA	100	g	White	35.70	35.35	0.49	0.35	NA	0.25	NA	27.85	5.70	0.14	NA	NA	1.80	0.14	NA	NA	NA
31	1	Matas Striber	Powder	B	SL	NA	100	g	White	33.30	26.60	0.14	6.70	1.42	4.53	NA	20.30	5.50	0.14	NA	NA	0.80	0.00	NA	NA	NA
31	2	Matas Striber	Powder	B	SL	NA	100	g	White	26.90	26.60	0.14	0.30	1.42	4.53	NA	20.30	5.50	0.14	NA	NA	0.80	0.00	NA	NA	NA
32	1	Matas Striber	Powder	B	SL	NA	60	ml	Light grey	15.30	13.10	NA	2.20	2.20	NA	0.04	9.30	2.60	NA	NA	NA	NA	NA	Intemediate lid	1.20	NA
33	1	Matas Striber	Supplement	J	FTLR	NA	60	pcs	White	18.90	19.17	0.23	0.00	NA	0.08	NA	15.14	2.83	0.06	NA	NA	1.20	0.10	NA	NA	NA
33	2	Matas Striber	Supplement	J	FTLR	NA	60	pcs	White	19.30	19.17	0.23	0.13	NA	0.08	NA	15.14	2.83	0.06	NA	NA	1.20	0.10	NA	NA	NA
33	3	Matas Striber	Supplement	J	FTLR	NA	60	pcs	White	19.30	19.17	0.23	0.13	NA	0.08	NA	15.14	2.83	0.06	NA	NA	1.20	0.10	NA	NA	NA
33	4	Matas Striber	Supplement	J	FTLR	NA	60	pcs	White	19.17	19.17	0.23	0.00	NA	0.08	NA	15.14	2.83	0.06	NA	NA	1.20	0.10	NA	NA	NA
34	1	Matas Striber	Soap	B	SCH	NA	1000	ml	Light grey	75.60	72.60	0.44	3.00	NA	19.45	0.00	58.03	9.80	0.10	NA	NA	4.77	0.06	NA	NA	NA
34	2	Matas Striber	Soap	B	SCH	NA	1000	ml	Light grey	81.80	72.60	0.44	9.20	NA	19.45	0.01	58.03	9.80	0.10	NA	NA	4.77	0.06	NA	NA	NA
34	3	Matas Striber	Soap	B	SCH	NA	1000	ml	Light grey	84.70	72.60	0.44	12.10	NA	19.45	0.01	58.03	9.80	0.10	NA	NA	4.77	0.06	NA	NA	NA
34	4	Matas Striber	Soap	B	SCH	NA	1000	ml	Light grey	81.60	72.60	0.44	9.00	NA	19.45	0.01	58.03	9.80	0.10	NA	NA	4.77	0.06	NA	NA	NA
34	5	Matas Striber	Soap	B	SCH	NA	1000	ml	Light grey	75.80	72.60	0.44	3.20	NA	19.45	0.00	58.03	9.80	0.10	NA	NA	4.77	0.06	NA	NA	NA
34	6	Matas Striber	Soap	B	SCH	NA	1000	ml	Light grey	99.00	72.60	0.44	26.40	NA	19.45	0.03	58.03	9.80	0.10	NA	NA	4.77	0.06	NA	NA	NA
34	7	Matas Striber	Soap	B	SCH	NA	1000	ml	Light grey	74.30	72.60	0.44	1.70	NA	19.45	0.00	58.03	9.80	0.10	NA	NA	4.77	0.06	NA	NA	NA
34	8	Matas Striber	Soap	B	SCH	NA	1000	ml	Light grey	120.90	72.60	0.44	48.30	NA	19.45	0.05	58.03	9.80	0.10	NA	NA	4.77	0.06	NA	NA	NA
34	9	Matas Striber	Soap	B	SCH	NA	1000	ml	Light grey	75.90	72.60	0.44	3.30	NA	19.45	0.00	58.03	9.80	0.10	NA	NA	4.77	0.06	NA	NA	NA
34	10	Matas Striber	Soap	B	SCH	NA	1000	ml	Light grey	91.30	72.60	0.44	18.70	NA	19.45	0.02	58.03	9.80	0.10	NA	NA	4.77	0.06	NA	NA	NA
34	11	Matas Striber	Soap	B	SCH	NA	1000	ml	Light grey	79.50	72.60	0.44	6.90	NA	19.45	0.01	58.03	9.80	0.10	NA	NA	4.77	0.06	NA	NA	NA
34	12	Matas Striber	Soap	B	SCH	NA	1000	ml	Light grey	92.30	72.60	0.44	19.70	NA	19.45	0.02	58.03	9.80	0.10	NA	NA	4.77	0.06	NA	NA	NA
34	13	Matas Striber	Soap	B	SCH	NA	1000	ml	Light grey	77.80	72.60	0.44	5.20	NA	19.45	0.01	58.03	9.80	0.10	NA	NA	4.77	0.06	NA	NA	NA
34	14	Matas Striber	Soap	B	SCH	NA	1000	ml	Light grey	76.90	72.60	0.44	4.30	NA	19.45	0.00	58.03	9.80	0.10	NA	NA	4.77	0.06	NA	NA	NA
34	15	Matas Striber	Soap	B	SCH	NA	1000	ml	Light grey	75.10	72.60	0.44	2.50	NA	19.45	0.00	58.03	9.80	0.10	NA	NA	4.77	0.06	NA	NA	NA
34	16	Matas Striber	Soap	B	SCH	NA	1000	ml	Light grey	75.10	72.60	0.44	2.50	NA	19.45	0.00	58.03	9.80	0.10	NA	NA	4.77	0.06	NA	NA	NA
34	17	Matas Striber	Soap	B	SCH	NA	1000	ml	Light grey	101.80	72.60	0.44	29.20	NA	19.45	0.03	58.03	9.80	0.10	NA	NA	4.77	0.06	NA	NA	NA
34	18	Matas Striber	Soap	B	SCH	NA	1000	ml	Light grey	187.30	72.60	0.44	114.70	NA	19.45	0.11	58.03	9.80	0.10	NA	NA	4.77	0.06	NA	NA	NA
34	19	Matas Striber	Soap	B	SCH	NA	1000	ml	Light grey	72.50	72.60	0.44	0.00	NA	19.45	0.00	58.03	9.80	0.10	NA	NA	4.77	0.06	NA	NA	NA
34	20	Matas Striber	Soap	B	SCH	NA	1000	ml	Light grey	87.50	72.60	0.44	14.90	NA	19.45	0.01	58.03	9.80	0.10	NA	NA	4.77	0.06	NA	NA	NA
34	21	Matas Striber	Soap	B	SCH	NA	1000	ml	Light grey	90.30	72.60	0.44	17.70	NA	19.45	0.02	58.03	9.80	0.10	NA	NA	4.77	0.06	NA	NA	NA
34	22	Matas Striber	Soap	B	SCH	NA	1000	ml	Light grey	93.30	72.60	0.44	20.70	NA	19.45	0.02	58.03	9.80	0.10	NA	NA	4.77	0.06	NA	NA	NA
34	23	Matas Striber	Soap	B	SCH	NA	1000	ml	Light grey	76.60	72.60	0.44	4.00	NA	19.45	0.00	58.03	9.80	0.10	NA	NA	4.77	0.06	NA	NA	NA
34	24	Matas Striber	Soap	B	SCH	NA	1000	ml	Light grey	85.60	72.60	0.44	13.00	NA	19.45	0.01	58.03	9.80	0.10	NA	NA	4.77	0.06	NA	NA	NA
34	25	Matas Striber	Soap	B	SCH	NA	1000	ml	Light grey	88.10	72.60	0.44	15.50	NA	19.45	0.02	58.03	9.80	0.10	NA	NA	4.77	0.06	NA	NA	NA
34	26	Matas Striber	Soap	B	SCH	NA	1000	ml	Light grey	82.70	72.60	0.44	10.10	NA	19.45	0.01	58.03	9.80	0.10	NA	NA	4.77	0.06	NA	NA	NA
34	27	Matas Striber	Soap	B	SCH	NA	1000	ml	Light grey	91.30	72.60	0.44	18.70	NA	19.45	0.02	58.03	9.80	0.10	NA	NA	4.77	0.06	NA	NA	NA
34	28	Matas Striber	Soap	B	SCH	NA	1000	ml	Light grey	112.50	72.60	0.44	39.90	NA	19.45	0.04	58.03	9.80	0.10	NA	NA	4.77	0.06	NA	NA	NA
34	29	Matas Striber	Soap	B	SCH	NA	1000	ml	Light grey	98.30	72.60	0.44	25.70	NA	19.45	0.03	58.03	9.80	0.10	NA	NA	4.77	0.06	NA	NA	NA
34	30	Matas Striber	Soap	B	SCH	NA	1000	ml	Light grey	135.20	72.60	0.44	62.60	NA	19.45	0.06	58.03	9.80	0.10	NA	NA	4.77	0.06	NA	NA	NA
34	31	Matas Striber	Soap	B	SCH	NA	1000	ml	Light grey	87.50	72.60	0.44	14.90	NA	19.45	0.01	58.03	9.80	0.10	NA	NA	4.77	0.06	NA	NA	NA
34	32	Matas Striber	Soap	B	SCH	NA	1000	ml	Light grey	73.80	72.60	0.44	1.20	NA	19.45	0.00	58.03	9.80	0.10	NA	NA	4.77	0.06	NA	NA	NA
34	33	Matas Striber	Soap	B	SCH	NA	1000	ml	Light grey	91.50	72.60	0.44	18.90	NA	19.45	0.02	58.03	9.80	0.10	NA	NA	4.77	0.06	NA	NA	NA
34	34	Matas Striber	Soap	B	SCH	NA	1000	ml	Light grey	71.80	72.60	0.44	0.00	NA	19.45	0.00	58.03	9.80	0.10	NA	NA	4.77	0.06	NA	NA	NA
34	35	Matas Striber	Soap	B	SCH	NA	1000	ml	Light grey	79.00	72.60	0.44	6.40	NA	19.45	0.01	58.03	9.80	0.10	NA	NA	4.77	0.06	NA	NA	NA
34	36	Matas Striber	Soap	B	SCH	NA	1000	ml	Light grey	97.10	72.60	0.44	24.50	NA	19.45	0.02	58.03	9.80	0.10	NA	NA	4.77	0.06	NA	NA	NA
34	37	Matas Striber	Soap	B	SCH	NA	1000	ml	Light grey	81.20	72.60	0.44	8.60	NA	19.45	0.01	58.03	9.80	0.10	NA	NA	4.77	0.06	NA	NA	NA
34	38	Matas Striber	Soap	B	SCH	NA	1000	ml	Light grey	75.00	72.60	0.44	2.40	NA	19.45	0.00	58.03	9.80	0.10	NA	NA	4.77	0.06	NA	NA	NA
34	39	Matas Striber	Soap	B	SCH	NA	1000	ml	Light grey	83.90	72.60	0.44	11.30	NA	19.45	0.01	58.03	9.80	0.10	NA	NA	4.77	0.06	NA	NA	NA
34	40	Matas Striber	Soap	B	SCH	NA	1000	ml	Light grey	81.90	72.60	0.44	9.30	NA	19.45	0.01	58.03	9.80	0.10	NA	NA	4.77	0.06	NA	NA	NA
34	41	Matas Striber	Soap	B	SCH	NA	1000	ml	Light grey	76.90	72.60	0.44	4.30	NA	19.45	0.00	58.03	9.80	0.10	NA	NA	4.77	0.06	NA	NA	NA
34	42	Matas Striber	Soap	B	SCH	NA	1000	ml	Light grey	91.60	72.60	0.44	19.00	NA	19.45	0.02	58.03	9.80	0.10	NA	NA	4.77	0.06	NA	NA	NA
34	43	Matas Striber	Soap	B	SCH	NA	1000	ml	Light grey	96.00	72.60	0.44	23.40	NA	19.45	0.02	58.03	9.80	0.10	NA	NA	4.77	0.06	NA	NA	NA
34	44	Matas Striber	Soap	B	SCH	NA	1000	ml	Light grey	86.10	72.60	0.44	13.50	NA	19.45	0.01	58.03	9.80	0.10	NA	NA	4.77	0.06	NA	NA	NA
34	45	Matas Striber	Soap	B	SCH	NA	1000	ml	Light grey	89.20	72.60	0.44	16.60	NA	19.45	0.02	58.03	9.80	0.10	NA	NA	4.77	0.06	NA	NA	NA
34	46	Matas Striber	Soap	B	SCH	NA	1000	ml	Light grey	130.30	72.60	0.44	57.70	NA	19.45	0.06	58.03	9.80	0.10	NA	NA	4.77	0.06	NA	NA	NA
34	47	Matas Striber	Soap	B	SCH	NA	1000	ml	Light grey	81.10	72.60	0.44	8.50	NA	19.45	0.01	58.03	9.80	0.10	NA	NA	4.77	0.06	NA	NA	NA
34	48	Matas Striber	Soap	B	SCH	NA	1000	ml	Light grey	110.90	72.60	0.44	38.30	NA	19.45	0.04	58.03	9.80	0.10	NA	NA	4.77	0.06	NA	NA	NA
34	49	Matas Striber	Soap	B	SCH	NA	1000	ml	Light grey	74.00	72.60	0.44	1.40	NA	19.45	0.00	58.03	9.80	0.10	NA	NA	4.77	0.06	NA	NA	NA
34	50	Matas Striber	Soap	B	SCH	NA	1000	ml	Light grey	78.40	72.60	0.44	5.80	NA	19.45	0.01	58.03	9.80	0.10	NA	NA	4.77	0.06	NA	NA	NA
34	51	Matas Striber	Soap	B	SCH	NA	1000	ml	Light grey	80.00	72.60	0.44	7.40	NA	19.45	0.01	58.03	9.80	0.10	NA	NA	4.77	0.06	NA	NA	NA
34	52	Matas Striber	Soap	B	SCH	NA	1000	ml	Light grey	81.90	72.60	0.44	9.30	NA	19.45	0.01	58.03	9.80	0.10	NA	NA	4.77	0.06	NA	NA	NA
34	53	Matas Striber	Soap	B	SCH	NA	1000	ml	Light grey	73.50	72.60	0.44	0.90	NA	19.45	0.00	58.03	9.80	0.10	NA	NA	4.77	0.06	NA	NA	NA
34	54	Matas Striber	Soap	B	SCH	NA	1000	ml	Light grey	150.90	72.60	0.44	78.30	NA	19.45	0.08	58.03	9.80	0.10	NA	NA	4.77	0.06	NA	NA	NA
34	55	Matas Striber	Soap	B	SCH	NA	1000	ml	Light grey	79.30	72.60	0.44	6.70	NA	19.45	0.01	58.03	9.80	0.10	NA	NA	4.77	0.06	NA	NA	NA
34	56	Matas Striber	Soap	B	SCH	NA	1000	ml	Light grey	72.70	72.60	0.44	0.10	NA	19.45	0.00	58.03	9.80	0.10	NA	NA	4.77	0.06	NA	NA	NA
34	57	Matas Striber	Soap	B	SCH	NA	1000	ml	Light grey	79.50	72.60	0.44	6.90	NA	19.45	0.01	58.03	9.80	0.10	NA	NA	4.77	0.06	NA	NA	NA
34	58	Matas Striber	Soap	B	SCH	NA	1000	ml	Light grey	81.50	72.60	0.44	8.90	NA	19.45	0.01	58.03	9.80	0.10	NA	NA	4.77	0.06	NA	NA	NA
34	59	Matas Striber	Soap	B	SCH	NA	1000	ml	Light grey	77.00	72.60	0.44	4.40	NA	19.45	0.00	58.03	9.80	0.10	NA	NA	4.77	0.06	NA	NA	NA
34	60	Matas Striber	Soap	B	SCH	NA	1000	ml	Light grey	123.50	72.60	0.44	50.90	NA	19.45	0.05	58.03	9.80	0.10	NA	NA	4.77	0.06	NA	NA	NA
34	61	Matas Striber	Soap	B	SCH	NA	1000	ml	Light grey	105.50	72.60	0.44	32.90	NA	19.45	0.03	58.03	9.80	0.10	NA	NA	4.77	0.06	NA	NA	NA
34	62	Matas Striber	Soap	B	SCH	NA	1000	ml	Light grey	85.60	72.60	0.44	13.00	NA	19.45	0.01	58.03	9.80	0.10	NA	NA	4.77	0.06	NA	NA	NA
34	63	Matas Striber	Soap	B	SCH	NA	1000	ml	Light grey	105.80	72.60	0.44	33.20	NA	19.45	0.03	58.03	9.80	0.10	NA	NA	4.77	0.06	NA	NA	NA
34	64	Matas Striber	Soap	B	SCH	NA	1000	ml	Light grey	83.00	72.60	0.44	10.40	NA	19.45	0.01	58.03	9.80	0.10	NA	NA	4.77	0.06	NA	NA	NA
34	65	Matas Striber	Soap	B	SCH	NA	1000	ml	Light grey	93.80	72.60	0.44	21.20	NA	19.45	0.02	58.03	9.80	0.10	NA	NA	4.77	0.06	NA	NA	NA
34	66	Matas Striber	Soap	B	SCH	NA	1000	ml	Light grey	86.20	72.60	0.44	13.60	NA	19.45	0.01	58.03	9.80	0.10	NA	NA	4.77	0.06	NA	NA	NA
34	67	Matas Striber	Soap	B	SCH	NA	1000	ml	Light grey	88.60	72.60	0.44	16.00	NA	19.45	0.02	58.03	9.80	0.10	NA	NA	4.77	0.06	NA	NA	NA
34	68	Matas Striber	Soap	B	SCH	NA	1000	ml	Light grey	90.70	72.60	0.44	18.10	NA	19.45	0.02	58.03	9.80	0.10	NA	NA	4.77	0.06	NA	NA	NA
34	69	Matas Striber	Soap	B	SCH	NA	1000	ml	Light grey	84.40	72.60	0.44	11.80	NA	19.45	0.01	58.03	9.80	0.10	NA	NA	4.77	0.06	NA	NA	NA
34	70	Matas Striber	Soap	B	SCH	NA	1000	ml	Light grey	93.80	72.60	0.44	21.20	NA	19.45	0.02	58.03	9.80	0.10	NA	NA	4.77	0.06	NA	NA	NA
34	71	Matas Striber	Soap	B	SCH	NA	1000	ml	Light grey	83.20	72.60	0.44	10.60	NA	19.45	0.01	58.03	9.80	0.10	NA	NA	4.77	0.06	NA	NA	NA
34	72	Matas Striber	Soap	B	SCH	NA	1000	ml	Light grey	92.80	72.60	0.44	20.20	NA	19.45	0.02	58.03	9.80	0.10	NA	NA	4.77	0.06	NA	NA	NA
34	73	Matas Striber	Soap	B	SCH	NA	1000	ml	Light grey	75.60	72.60	0.44	3.00	NA	19.45	0.00	58.03	9.80	0.10	NA	NA	4.77	0.06	NA	NA	NA
34	74	Matas Striber	Soap	B	SCH	NA	1000	ml	Light grey	95.20	72.60	0.44	22.60	NA	19.45	0.02	58.03	9.80	0.10	NA	NA	4.77	0.06	NA	NA	NA
34	75	Matas Striber	Soap	B	SCH	NA	1000	ml	Light grey	120.50	72.60	0.44	47.90	NA	19.45	0.05	58.03	9.80	0.10	NA	NA	4.77	0.06	NA	NA	NA
34	76	Matas Striber	Soap	B	SCH	NA	1000	ml	Light grey	94.10	72.60	0.44	21.50	NA	19.45	0.02	58.03	9.80	0.10	NA	NA	4.77	0.06	NA	NA	NA
34	77	Matas Striber	Soap	B	SCH	NA	1000	ml	Light grey	100.50	72.60	0.44	27.90	NA	19.45	0.03	58.03	9.80	0.10	NA	NA	4.77	0.06	NA	NA	NA
34	78	Matas Striber	Soap	B	SCH	NA	1000	ml	Light grey	80.80	72.60	0.44	8.20	NA	19.45	0.01	58.03	9.80	0.10	NA	NA	4.77	0.06	NA	NA	NA
34	79	Matas Striber	Soap	B	SCH	NA	1000	ml	Light grey	72.90	72.60	0.44	0.30	NA	19.45	0.00	58.03	9.80	0.10	NA	NA	4.77	0.06	NA	NA	NA
34	80	Matas Striber	Soap	B	SCH	NA	1000	ml	Light grey	102.50	72.60	0.44	29.90	NA	19.45	0.03	58.03	9.80	0.10	NA	NA	4.77	0.06	NA	NA	NA
34	81	Matas Striber	Soap	B	SCH	NA	1000	ml	Light grey	100.50	72.60	0.44	27.90	NA	19.45	0.03	58.03	9.80	0.10	NA	NA	4.77	0.06	NA	NA	NA
34	82	Matas Striber	Soap	B	SCH	NA	1000	ml	Light grey	74.80	72.60	0.44	2.20	NA	19.45	0.00	58.03	9.80	0.10	NA	NA	4.77	0.06	NA	NA	NA
34	83	Matas Striber	Soap	B	SCH	NA	1000	ml	Light grey	78.70	72.60	0.44	6.10	NA	19.45	0.01	58.03	9.80	0.10	NA	NA	4.77	0.06	NA	NA	NA
34	84	Matas Striber	Soap	B	SCH	NA	1000	ml	Light grey	73.70	72.60	0.44	1.10	NA	19.45	0.00	58.03	9.80	0.10	NA	NA	4.77	0.06	NA	NA	NA
34	85	Matas Striber	Soap	B	SCH	NA	1000	ml	Light grey	81.10	72.60	0.44	8.50	NA	19.45	0.01	58.03	9.80	0.10	NA	NA	4.77	0.06	NA	NA	NA
34	86	Matas Striber	Soap	B	SCH	NA	1000	ml	Light grey	93.70	72.60	0.44	21.10	NA	19.45	0.02	58.03	9.80	0.10	NA	NA	4.77	0.06	NA	NA	NA
34	87	Matas Striber	Soap	B	SCH	NA	1000	ml	Light grey	79.80	72.60	0.44	7.20	NA	19.45	0.01	58.03	9.80	0.10	NA	NA	4.77	0.06	NA	NA	NA
34	88	Matas Striber	Soap	B	SCH	NA	1000	ml	Light grey	74.60	72.60	0.44	2.00	NA	19.45	0.00	58.03	9.80	0.10	NA	NA	4.77	0.06	NA	NA	NA
34	89	Matas Striber	Soap	B	SCH	NA	1000	ml	Light grey	88.90	72.60	0.44	16.30	NA	19.45	0.02	58.03	9.80	0.10	NA	NA	4.77	0.06	NA	NA	NA
34	90	Matas Striber	Soap	B	SCH	NA	1000	ml	Light grey	80.80	72.60	0.44	8.20	NA	19.45	0.01	58.03	9.80	0.10	NA	NA	4.77	0.06	NA	NA	NA
34	91	Matas Striber	Soap	B	SCH	NA	1000	ml	Light grey	90.60	72.60	0.44	18.00	NA	19.45	0.02	58.03	9.80	0.10	NA	NA	4.77	0.06	NA	NA	NA
34	92	Matas Striber	Soap	B	SCH	NA	1000	ml	Light grey	88.50	72.60	0.44	15.90	NA	19.45	0.02	58.03	9.80	0.10	NA	NA	4.77	0.06	NA	NA	NA
34	93	Matas Striber	Soap	B	SCH	NA	1000	ml	Light grey	87.70	72.60	0.44	15.10	NA	19.45	0.02	58.03	9.80	0.10	NA	NA	4.77	0.06	NA	NA	NA
34	94	Matas Striber	Soap	B	SCH	NA	1000	ml	Light grey	89.80	72.60	0.44	17.20	NA	19.45	0.02	58.03	9.80	0.10	NA	NA	4.77	0.06	NA	NA	NA
34	95	Matas Striber	Soap	B	SCH	NA	1000	ml	Light grey	80.00	72.60	0.44	7.40	NA	19.45	0.01	58.03	9.80	0.10	NA	NA	4.77	0.06	NA	NA	NA
34	96	Matas Striber	Soap	B	SCH	NA	1000	ml	Light grey	90.80	72.60	0.44	18.20	NA	19.45	0.02	58.03	9.80	0.10	NA	NA	4.77	0.06	NA	NA	NA
34	97	Matas Striber	Soap	B	SCH	NA	1000	ml	Light grey	79.20	72.60	0.44	6.60	NA	19.45	0.01	58.03	9.80	0.10	NA	NA	4.77	0.06	NA	NA	NA
34	98	Matas Striber	Soap	B	SCH	NA	1000	ml	Light grey	138.80	72.60	0.44	66.20	NA	19.45	0.07	58.03	9.80	0.10	NA	NA	4.77	0.06	NA	NA	NA
34	99	Matas Striber	Soap	B	SCH	NA	1000	ml	Light grey	80.20	72.60	0.44	7.60	NA	19.45	0.01	58.03	9.80	0.10	NA	NA	4.77	0.06	NA	NA	NA
34	100	Matas Striber	Soap	B	SCH	NA	1000	ml	Light grey	80.10	72.60	0.44	7.50	NA	19.45	0.01	58.03	9.80	0.10	NA	NA	4.77	0.06	NA	NA	NA
34	101	Matas Striber	Soap	B	SCH	NA	1000	ml	Light grey	83.40	72.60	0.44	10.80	NA	19.45	0.01	58.03	9.80	0.10	NA	NA	4.77	0.06	NA	NA	NA
34	102	Matas Striber	Soap	B	SCH	NA	1000	ml	Light grey	98.30	72.60	0.44	25.70	NA	19.45	0.03	58.03	9.80	0.10	NA	NA	4.77	0.06	NA	NA	NA
34	103	Matas Striber	Soap	B	SCH	NA	1000	ml	Light grey	128.30	72.60	0.44	55.70	NA	19.45	0.06	58.03	9.80	0.10	NA	NA	4.77	0.06	NA	NA	NA
34	104	Matas Striber	Soap	B	SCH	NA	1000	ml	Light grey	78.30	72.60	0.44	5.70	NA	19.45	0.01	58.03	9.80	0.10	NA	NA	4.77	0.06	NA	NA	NA
34	105	Matas Striber	Soap	B	SCH	NA	1000	ml	Light grey	72.90	72.60	0.44	0.30	NA	19.45	0.00	58.03	9.80	0.10	NA	NA	4.77	0.06	NA	NA	NA
34	106	Matas Striber	Soap	B	SCH	NA	1000	ml	Light grey	93.30	72.60	0.44	20.70	NA	19.45	0.02	58.03	9.80	0.10	NA	NA	4.77	0.06	NA	NA	NA
34	107	Matas Striber	Soap	B	SCH	NA	1000	ml	Light grey	82.30	72.60	0.44	9.70	NA	19.45	0.01	58.03	9.80	0.10	NA	NA	4.77	0.06	NA	NA	NA
34	108	Matas Striber	Soap	B	SCH	NA	1000	ml	Light grey	118.70	72.60	0.44	46.10	NA	19.45	0.05	58.03	9.80	0.10	NA	NA	4.77	0.06	NA	NA	NA
34	109	Matas Striber	Soap	B	SCH	NA	1000	ml	Light grey	79.40	72.60	0.44	6.80	NA	19.45	0.01	58.03	9.80	0.10	NA	NA	4.77	0.06	NA	NA	NA
34	110	Matas Striber	Soap	B	SCH	NA	1000	ml	Light grey	77.50	72.60	0.44	4.90	NA	19.45	0.00	58.03	9.80	0.10	NA	NA	4.77	0.06	NA	NA	NA
34	111	Matas Striber	Soap	B	SCH	NA	1000	ml	Light grey	72.40	72.60	0.44	0.00	NA	19.45	0.00	58.03	9.80	0.10	NA	NA	4.77	0.06	NA	NA	NA
34	112	Matas Striber	Soap	B	SCH	NA	1000	ml	Light grey	69.20	72.60	0.44	0.00	NA	19.45	0.00	58.03	9.80	0.10	NA	NA	4.77	0.06	NA	NA	NA
34	113	Matas Striber	Soap	B	SCH	NA	1000	ml	Light grey	83.60	72.60	0.44	11.00	NA	19.45	0.01	58.03	9.80	0.10	NA	NA	4.77	0.06	NA	NA	NA
34	114	Matas Striber	Soap	B	SCH	NA	1000	ml	Light grey	115.40	72.60	0.44	42.80	NA	19.45	0.04	58.03	9.80	0.10	NA	NA	4.77	0.06	NA	NA	NA
34	115	Matas Striber	Soap	B	SCH	NA	1000	ml	Light grey	82.90	72.60	0.44	10.30	NA	19.45	0.01	58.03	9.80	0.10	NA	NA	4.77	0.06	NA	NA	NA
34	116	Matas Striber	Soap	B	SCH	NA	1000	ml	Light grey	81.40	72.60	0.44	8.80	NA	19.45	0.01	58.03	9.80	0.10	NA	NA	4.77	0.06	NA	NA	NA
34	117	Matas Striber	Soap	B	SCH	NA	1000	ml	Light grey	76.40	72.60	0.44	3.80	NA	19.45	0.00	58.03	9.80	0.10	NA	NA	4.77	0.06	NA	NA	NA
34	118	Matas Striber	Soap	B	SCH	NA	1000	ml	Light grey	85.90	72.60	0.44	13.30	NA	19.45	0.01	58.03	9.80	0.10	NA	NA	4.77	0.06	NA	NA	NA
34	119	Matas Striber	Soap	B	SCH	NA	1000	ml	Light grey	80.40	72.60	0.44	7.80	NA	19.45	0.01	58.03	9.80	0.10	NA	NA	4.77	0.06	NA	NA	NA
34	120	Matas Striber	Soap	B	SCH	NA	1000	ml	Light grey	72.60	72.60	0.44	0.00	NA	19.45	0.00	58.03	9.80	0.10	NA	NA	4.77	0.06	NA	NA	NA
34	121	Matas Striber	Soap	B	SCH	NA	1000	ml	Light grey	122.60	72.60	0.44	50.00	NA	19.45	0.05	58.03	9.80	0.10	NA	NA	4.77	0.06	NA	NA	NA
34	122	Matas Striber	Soap	B	SCH	NA	1000	ml	Light grey	78.40	72.60	0.44	5.80	NA	19.45	0.01	58.03	9.80	0.10	NA	NA	4.77	0.06	NA	NA	NA
34	123	Matas Striber	Soap	B	SCH	NA	1000	ml	Light grey	150.40	72.60	0.44	77.80	NA	19.45	0.08	58.03	9.80	0.10	NA	NA	4.77	0.06	NA	NA	NA
34	124	Matas Striber	Soap	B	SCH	NA	1000	ml	Light grey	77.40	72.60	0.44	4.80	NA	19.45	0.00	58.03	9.80	0.10	NA	NA	4.77	0.06	NA	NA	NA
34	125	Matas Striber	Soap	B	SCH	NA	1000	ml	Light grey	74.30	72.60	0.44	1.70	NA	19.45	0.00	58.03	9.80	0.10	NA	NA	4.77	0.06	NA	NA	NA
34	126	Matas Striber	Soap	B	SCH	NA	1000	ml	Light grey	76.00	72.60	0.44	3.40	NA	19.45	0.00	58.03	9.80	0.10	NA	NA	4.77	0.06	NA	NA	NA
34	127	Matas Striber	Soap	B	SCH	NA	1000	ml	Light grey	73.20	72.60	0.44	0.60	NA	19.45	0.00	58.03	9.80	0.10	NA	NA	4.77	0.06	NA	NA	NA
34	128	Matas Striber	Soap	B	SCH	NA	1000	ml	Light grey	96.10	72.60	0.44	23.50	NA	19.45	0.02	58.03	9.80	0.10	NA	NA	4.77	0.06	NA	NA	NA
34	129	Matas Striber	Soap	B	SCH	NA	1000	ml	Light grey	88.20	72.60	0.44	15.60	NA	19.45	0.02	58.03	9.80	0.10	NA	NA	4.77	0.06	NA	NA	NA
34	130	Matas Striber	Soap	B	SCH	NA	1000	ml	Light grey	76.20	72.60	0.44	3.60	NA	19.45	0.00	58.03	9.80	0.10	NA	NA	4.77	0.06	NA	NA	NA
34	131	Matas Striber	Soap	B	SCH	NA	1000	ml	Light grey	80.00	72.60	0.44	7.40	NA	19.45	0.01	58.03	9.80	0.10	NA	NA	4.77	0.06	NA	NA	NA
34	132	Matas Striber	Soap	B	SCH	NA	1000	ml	Light grey	105.90	72.60	0.44	33.30	NA	19.45	0.03	58.03	9.80	0.10	NA	NA	4.77	0.06	NA	NA	NA
34	133	Matas Striber	Soap	B	SCH	NA	1000	ml	Light grey	78.90	72.60	0.44	6.30	NA	19.45	0.01	58.03	9.80	0.10	NA	NA	4.77	0.06	NA	NA	NA
34	134	Matas Striber	Soap	B	SCH	NA	1000	ml	Light grey	83.10	72.60	0.44	10.50	NA	19.45	0.01	58.03	9.80	0.10	NA	NA	4.77	0.06	NA	NA	NA
34	135	Matas Striber	Soap	B	SCH	NA	1000	ml	Light grey	74.20	72.60	0.44	1.60	NA	19.45	0.00	58.03	9.80	0.10	NA	NA	4.77	0.06	NA	NA	NA
34	136	Matas Striber	Soap	B	SCH	NA	1000	ml	Light grey	110.50	72.60	0.44	37.90	NA	19.45	0.04	58.03	9.80	0.10	NA	NA	4.77	0.06	NA	NA	NA
34	137	Matas Striber	Soap	B	SCH	NA	1000	ml	Light grey	90.50	72.60	0.44	17.90	NA	19.45	0.02	58.03	9.80	0.10	NA	NA	4.77	0.06	NA	NA	NA
34	138	Matas Striber	Soap	B	SCH	NA	1000	ml	Light grey	76.80	72.60	0.44	4.20	NA	19.45	0.00	58.03	9.80	0.10	NA	NA	4.77	0.06	NA	NA	NA
34	139	Matas Striber	Soap	B	SCH	NA	1000	ml	Light grey	173.60	72.60	0.44	101.00	NA	19.45	0.10	58.03	9.80	0.10	NA	NA	4.77	0.06	NA	NA	NA
34	140	Matas Striber	Soap	B	SCH	NA	1000	ml	Light grey	98.10	72.60	0.44	25.50	NA	19.45	0.03	58.03	9.80	0.10	NA	NA	4.77	0.06	NA	NA	NA
34	141	Matas Striber	Soap	B	SCH	NA	1000	ml	Light grey	86.60	72.60	0.44	14.00	NA	19.45	0.01	58.03	9.80	0.10	NA	NA	4.77	0.06	NA	NA	NA
34	142	Matas Striber	Soap	B	SCH	NA	1000	ml	Light grey	100.20	72.60	0.44	27.60	NA	19.45	0.03	58.03	9.80	0.10	NA	NA	4.77	0.06	NA	NA	NA
34	143	Matas Striber	Soap	B	SCH	NA	1000	ml	Light grey	112.70	72.60	0.44	40.10	NA	19.45	0.04	58.03	9.80	0.10	NA	NA	4.77	0.06	NA	NA	NA
34	144	Matas Striber	Soap	B	SCH	NA	1000	ml	Light grey	73.20	72.60	0.44	0.60	NA	19.45	0.00	58.03	9.80	0.10	NA	NA	4.77	0.06	NA	NA	NA
34	145	Matas Striber	Soap	B	SCH	NA	1000	ml	Light grey	78.80	72.60	0.44	6.20	NA	19.45	0.01	58.03	9.80	0.10	NA	NA	4.77	0.06	NA	NA	NA
34	146	Matas Striber	Soap	B	SCH	NA	1000	ml	Light grey	141.40	72.60	0.44	68.80	NA	19.45	0.07	58.03	9.80	0.10	NA	NA	4.77	0.06	NA	NA	NA
34	147	Matas Striber	Soap	B	SCH	NA	1000	ml	Light grey	117.40	72.60	0.44	44.80	NA	19.45	0.04	58.03	9.80	0.10	NA	NA	4.77	0.06	NA	NA	NA
34	148	Matas Striber	Soap	B	SCH	NA	1000	ml	Light grey	97.80	72.60	0.44	25.20	NA	19.45	0.03	58.03	9.80	0.10	NA	NA	4.77	0.06	NA	NA	NA
34	149	Matas Striber	Soap	B	SCH	NA	1000	ml	Light grey	89.40	72.60	0.44	16.80	NA	19.45	0.02	58.03	9.80	0.10	NA	NA	4.77	0.06	NA	NA	NA
34	150	Matas Striber	Soap	B	SCH	NA	1000	ml	Light grey	91.80	72.60	0.44	19.20	NA	19.45	0.02	58.03	9.80	0.10	NA	NA	4.77	0.06	NA	NA	NA
34	151	Matas Striber	Soap	B	SCH	NA	1000	ml	Light grey	105.60	72.60	0.44	33.00	NA	19.45	0.03	58.03	9.80	0.10	NA	NA	4.77	0.06	NA	NA	NA
34	152	Matas Striber	Soap	B	SCH	NA	1000	ml	Light grey	74.40	72.60	0.44	1.80	NA	19.45	0.00	58.03	9.80	0.10	NA	NA	4.77	0.06	NA	NA	NA
34	153	Matas Striber	Soap	B	SCH	NA	1000	ml	Light grey	118.40	72.60	0.44	45.80	NA	19.45	0.05	58.03	9.80	0.10	NA	NA	4.77	0.06	NA	NA	NA
34	154	Matas Striber	Soap	B	SCH	NA	1000	ml	Light grey	89.10	72.60	0.44	16.50	NA	19.45	0.02	58.03	9.80	0.10	NA	NA	4.77	0.06	NA	NA	NA
34	155	Matas Striber	Soap	B	SCH	NA	1000	ml	Light grey	130.10	72.60	0.44	57.50	NA	19.45	0.06	58.03	9.80	0.10	NA	NA	4.77	0.06	NA	NA	NA
34	156	Matas Striber	Soap	B	SCH	NA	1000	ml	Light grey	76.10	72.60	0.44	3.50	NA	19.45	0.00	58.03	9.80	0.10	NA	NA	4.77	0.06	NA	NA	NA
34	157	Matas Striber	Soap	B	SCH	NA	1000	ml	Light grey	79.30	72.60	0.44	6.70	NA	19.45	0.01	58.03	9.80	0.10	NA	NA	4.77	0.06	NA	NA	NA
34	158	Matas Striber	Soap	B	SCH	NA	1000	ml	Light grey	75.60	72.60	0.44	3.00	NA	19.45	0.00	58.03	9.80	0.10	NA	NA	4.77	0.06	NA	NA	NA
34	159	Matas Striber	Soap	B	SCH	NA	1000	ml	Light grey	111.90	72.60	0.44	39.30	NA	19.45	0.04	58.03	9.80	0.10	NA	NA	4.77	0.06	NA	NA	NA
[truncated: 4,504 more rows]
