# Supplementary material for: Cosmetics and personal hygiene primary plastic packaging dataset: Characterization of post-consumer waste returned via take-back system in Denmark
Source: Data Brief. 2025 Nov 23;64:112300. doi: 10.1016/j.dib.2025.112300 (PMC12881732; doi:10.1016/j.dib.2025.112300)
Supplement: Supplementary file 1 [file mmc1.zip › Store locations.csv]

Store number	Postal code	City name	Street name
11040	4293	Dianalund	Torvet 9
17205	5450	Otterup	Jernbanegade 25
19062	6270	Tønder	Vestergade 10
11614	8464	Galten	Søndergade 9
12312	3000	Helsingør	Stürup Plads 108
12335	7400	Herning	Herning Centret Merkurvej 1A, st. 10
11480	7000	Fredericia	Jyllandsgade 18
12718	7500	Holstebro	Nørregade 60
14200	1450	København K	Nytorv 3
16101	6430	Nordborg	Stationsvej 8
18783	5700	Svendborg	Svendborg Bycenter Voldgade 8-10
13056	4400	Kalundborg	Kordilgade 20
10760	2920	Charlottenlund	Jægersborg Allé 24
18930	6715	Esbjerg N	City Nord Stormgade 155
12475	8382	Hinnerup	Storegade 12
12874	2970	Hørsholm	Hørsholm Midtpunkt 64, Postbox 189
10278	9000	Aalborg	Hasseris Bymidte 31, st.
10553	9700	Brønderslev	Algade 29
18540	4270	Høng	Centervej 41
16985	8300	Odder	Rosensgade 27
11258	8400	Ebeltoft	Adelgade 36
17515	8900	Randers C	Dytmærsken 6-8
12289	2730	Herlev	Herlev Bymidte Butikscenter Herlev Torv 2
12661	2650	Hvidovre	Laurits Olsens Vej 1
14028	2300	København S	Amager Centret 117 Reberbanegade 3
12815	7760	Hurup Thy	Bredgade 96
19429	6500	Vojens	Rådhuscentret 37
16810	7900	Nykøbing M	Lille Torv 5
18791	9300	Sæby	Torvet Vestergade 26
10561	6650	Brørup	Søndergade 13
14141	2860	Søborg	Søborg Hovedgade 221
17740	4000	Roskilde	Stændertorvet Algade 2
14350	2610	Rødovre	Rødovre Centrum 50
11762	7323	Give	Østergade 15
10162	9620	Aalestrup	Vestergade 7A
17604	5750	Ringe	Algade 35
19585	6870	Ølgod	Torvet 16
12548	9850	Hirtshals	Nørregade 2
10138	8000	Aarhus C	Lille Torv 2
11542	9900	Frederikshavn	Frederikshavn Midtpunkt Søndergade 6
18775	5700	Svendborg	Gerritsgade 17
18538	7800	Skive	Søndercentret Ågade 4
10588	5400	Bogense	Adelgade 82
12526	3400	Hillerød	Slotsarkaderne - butiknr. 41
14214	2000	Frederiksberg	P. Bangsvej 89
14616	1560	København V	Fisketorvet Shopping Center 109 Kalvebod Brygge 59
10693	9460	Brovst	Jernbanegade 39
10545	6740	Bramming	Storegade 23
17310	6330	Padborg	Torvegade 7
10155	8200	Aarhus N	Skelagervej 5-11
11530	3600	Frederikssund	Nygade 1, 1. -10.
15350	9670	Løgstør	Østerbrogade 18
12831	8270	Højbjerg	Kridthøj Torv 5
12012	6100	Haderslev	Bispegade 15 D
15024	7620	Lemvig	Vestergade 14
17094	5210	Odense NV	Tarup-Centret Rugvang 36
15520	5500	Middelfart	Algade 26
17825	4550	Asnæs	Centervejen 3
12600	9800	Hjørring	Metropol Citycenter Østergade 30, st. 26
10073	9000	Aalborg	Vejgaard Torv 5
10260	8000	Aarhus C	Bruuns Galleri 431 M.P. Bruunsgade 25
19208	6800	Varde	Kræmmergade 8
15288	2800	Kongens Lyngby	Lyngby Storcenter 1, st. 10
13300	6000	Kolding	Kolding Storcenter Skovvangen 42
14850	2100	København Ø	Østerbrocenter Lyngbyvej 11
12904	2635	Ishøj	Ishøj Lille Torv 2 B
12605	9800	Hjørring	Springvandspladen 6
12955	4450	Jyderup	Skarridsøgade 37
11428	9640	Farsø	Rådhuscentret Th. Eriksens Vej 20
19270	7100	Vejle	Nørregade 14 B
10677	7330	Brande	Storegade 22
17027	5000	Odense C	Skibhusvej 87
